# Supplementary material for: TetR-like regulator BP1026B_II1561 controls aromatic amino acid biosynthesis and intracellular pathogenesis in Burkholderia pseudomallei
Source: Front Microbiol. 2024 Aug 15;15:1441330. doi: 10.3389/fmicb.2024.1441330 (PMC11358695; doi:10.3389/fmicb.2024.1441330)
Supplement: Supplementary file 4 [file Table_1.XLSX]

## Sheet: Sheet1
Supplemental Table 1: Total transcriptome of BP1026B_II1561
		Empty Vector				BP1026B_II1561
		Normalized Transcripts			Expression	Normalized Transcripts			Expression
Synonym	Product	Replicate 1	Replicate 2	Replicate 3	RPKM	Replicate 1	Replicate 2	Replicate 3	RPKM	pValue	qValue	Fold Change	Log2FC
BP1026B_I0001	carboxylate-amine ligase	94552	134638	122576	105	81129	93048	88792	78	1.32874e-12	2.28362e-11	0.742857	-0.428843
BP1026B_I0002	hypothetical protein	74985	79794	79007	64	75130	67802	70909	58	2.14875e-06	9.04636e-06	0.90625	-0.142019
BP1026B_I0003	hypothetical protein	1963125	3361208	2848114	8107	1869900	2328933	2252416	6400	0.000708408	0.00159218	0.789441	-0.341096
predicted RNA	-	108337	151673	137578	2137	104109	112415	117533	1796	8.19192e-10	7.7159e-09	0.840431	-0.2508
BP1026B_I0004	5-methylaminomethyl-2-thiouridine methyltransferase	77169	56465	58132	32	94796	74354	75984	41	0.102189	0.135353	1.28125	0.357552
BP1026B_I0005	DNA-binding protein HU	4277852	5543088	5491260	18294	4663314	5788048	5502786	19061	0.0751681	0.102932	1.04193	0.0592533
BP1026B_I0006	cobalamin synthesis protein/P47K family protein	126978	116428	116962	89	136983	130752	132982	99	0.00349683	0.00655577	1.11236	0.153623
BP1026B_I0007	HpaH	101263	149395	138058	266	95211	117157	114378	224	1.00021e-09	9.24054e-09	0.842105	-0.247928
BP1026B_I0008	general secretion pathway protein D	475474	515661	516546	221	493994	539719	514580	226	0.582339	0.632337	1.02262	0.0322764
BP1026B_I0009	general secretory pathway protein E	258506	230963	234487	161	260498	240950	254989	168	0.000680993	0.00153775	1.04348	0.0614005
BP1026B_I0010	general secretion pathway protein F	151419	141768	144897	119	177189	170001	160304	138	0.0308293	0.0461917	1.15966	0.213707
BP1026B_I0011	general secretion pathway protein C	14575	7049	6971	23	16618	12303	13318	34	0.458135	0.512461	1.47826	0.563901
BP1026B_I0012	general secretion pathway protein G	196653	308039	277302	575	198980	235454	221423	482	7.889e-09	5.88614e-08	0.838261	-0.254529
BP1026B_I0013	general secretion pathway protein H	87047	72469	75208	132	97430	99842	94447	164	0.0391441	0.0572422	1.24242	0.313158
BP1026B_I0014	general secretory pathway protein I	74678	67849	72461	202	81107	77084	78951	223	0.00293296	0.00560588	1.10396	0.142688
BP1026B_I0015	general secretory pathway protein J	122197	107277	116232	189	134498	121296	125023	208	0.00192213	0.00382778	1.10053	0.138197
BP1026B_I0016	general secretion pathway protein K	52600	52361	45967	46	54943	51360	53733	49	0.00140675	0.00290568	1.06522	0.0911479
BP1026B_I0018	general secretion pathway protein L	58828	53523	59066	39	66463	61638	57132	43	0.00255412	0.00496036	1.10256	0.140863
BP1026B_I0017	general secretory pathway protein M	62558	61381	63656	123	67422	68893	64762	132	0.00168604	0.00340957	1.07317	0.10188
BP1026B_I0019	general secretory pathway protein N	107272	52821	72203	97	107715	95263	98544	126	0.0887301	0.119443	1.29897	0.377367
BP1026B_I0020	RND efflux system outer membrane lipoprotein	31141	32715	30137	19	29164	29995	32821	18	7.30944e-05	0.000208229	0.947368	-0.0780025
BP1026B_I0021	hypothetical protein	34039	33145	32348	121	29037	32072	31672	113	1.16782e-05	4.07666e-05	0.933884	-0.0986843
BP1026B_I0022	MarR family protein	59075	57123	59095	118	72707	64148	67752	138	0.0198292	0.0310884	1.16949	0.225881
BP1026B_I0023	hypothetical protein	4006	6470	5971	43	3855	4360	4226	32	1.91705e-07	1.04028e-06	0.744186	-0.426265
BP1026B_I0024	EmrB/QacA family drug resistance transporter	40627	40383	40076	25	38659	39066	41189	25	0.000330363	0.000802621	1	0
BP1026B_I0025	LysR family transcriptional regulator	26617	21651	22617	25	33237	29381	28972	33	0.090035	0.121018	1.32	0.400538
BP1026B_I0027	LrgA family protein	3460	875	1271	3	3708	2290	2908	6	0.670802	0.7143	2	1
BP1026B_I0026	hypothetical protein	13765	11305	12666	16	14377	12546	14607	18	0.00116141	0.00245449	1.125	0.169925
BP1026B_I0028	flagellar basal body-associated protein FliL	39183	51556	50143	86	32677	38042	35850	65	2.29258e-10	2.47955e-09	0.755814	-0.403897
BP1026B_I0029	flagellar motor switch protein FliM	330514	449988	410852	397	285201	317565	313063	305	2.67204e-06	1.09197e-05	0.768262	-0.38033
BP1026B_I0030	flagellar motor switch protein FliN	129990	106418	104964	228	154668	121732	131858	273	0.0280014	0.0423873	1.19737	0.259867
BP1026B_I0031	flagellar protein FliO	28025	23201	23880	37	27532	23572	27789	39	0.000690433	0.00155683	1.05405	0.0759489
BP1026B_I0032	flagellar biosynthesis protein FliP	62197	84026	79885	98	58028	69787	69664	86	2.26498e-07	1.20818e-06	0.877551	-0.188445
BP1026B_I0033	flagellar biosynthesis protein FliQ	24535	30482	28557	102	20736	22460	22044	79	1.64211e-09	1.4287e-08	0.77451	-0.368645
BP1026B_I0034	flagellar biosynthetic protein FliR	43547	37291	39866	51	41343	39875	42629	52	0.00133117	0.0027678	1.01961	0.0280144
BP1026B_I0035	MerR family transcriptional regulator	25104	30424	28632	65	31160	31595	30185	72	0.00336603	0.00633707	1.10769	0.147557
BP1026B_I0036	aklanonic acid methyl transferase	2667	2360	3013	3	3098	3581	2708	3	0.0335264	0.0498368	1	0
BP1026B_I0037	hypothetical protein	358	225	197	0	314	445	272	0	0.686878	0.729931	#DIV/0!	#DIV/0!
BP1026B_I0038	ATP-binding cassette, ABC transporter	20071	19690	19995	19	20020	21414	21558	20	0.00115783	0.00244878	1.05263	0.0740006
BP1026B_I0039	ABC transporter ATP-binding protein	3832	3069	2954	3	3341	3059	3821	3	0.00369217	0.00689315	1	0
BP1026B_I0040	ABC transporter permease	3783	2551	3526	3	3211	4064	3473	4	0.0161009	0.0257853	1.33333	0.415037
BP1026B_I0041	sensor kinase protein	7245	4555	5602	4	7881	6478	6614	5	0.0360619	0.0532148	1.25	0.321928
BP1026B_I0042	DNA-binding response regulator	2585	1374	2209	3	3639	2363	2525	4	0.352692	0.40625	1.33333	0.415037
BP1026B_I0043	outer membrane porin	907	778	1040	0	801	842	775	0	0.000249668	0.000624966	#DIV/0!	#DIV/0!
BP1026B_I0044	type III DNA modification methyltransferase	30026	37920	34494	16	35750	34918	31920	16	0.000524574	0.00121069	1	0
BP1026B_I0045	type III restriction enzyme	50960	50783	49289	16	57944	55989	54628	18	0.00716572	0.0124724	1.125	0.169925
BP1026B_I0046	outer membrane porin	1339	1637	1499	1	1883	2054	2218	1	0.32689	0.380089	1	0
BP1026B_I0047	AraC family transcription regulator	5695	5734	6078	6	5972	6334	6738	6	0.00598004	0.0105938	1	0
BP1026B_I0048	branched-chain amino acid ABC transporter ATP-binding protein	1366	1125	1215	1	1926	1173	1243	1	0.0479935	0.0687674	1	0
BP1026B_I0049	branched-chain amino acid ABC transporter ATP-binding protein	1324	582	543	1	1180	840	1094	1	0.490568	0.543795	1	0
BP1026B_I0050	branched chain amino acid ABC transporter ATP-binding protein/permease	444	437	325	0	749	587	607	0	0.201408	0.248053	#DIV/0!	#DIV/0!
BP1026B_I0051	branched chain amino acid ABC transporter permease	1120	382	604	0	946	889	1082	1	0.977438	0.982135	#DIV/0!	#DIV/0!
BP1026B_I0052	hypothetical protein	3044	3224	2680	2	3528	3575	3704	2	0.126215	0.163516	1	0
BP1026B_I0053	phenylacetaldehyde dehydrogenase	8802	5811	7302	4	8731	7842	7804	5	0.00424765	0.00780478	1.25	0.321928
BP1026B_I0054	hypothetical protein	2850	2408	2612	6	2956	2552	2800	7	0.00139387	0.00288406	1.16667	0.222392
BP1026B_I0055	hypothetical protein	5272	5683	5041	6	5009	4633	4648	5	7.54086e-05	0.000214044	0.833333	-0.263034
BP1026B_I0056	short chain dehydrogenase/reductase family oxidoreductase	3873	2108	2630	3	3067	2927	2760	3	0.00059175	0.0013518	1	0
BP1026B_I0057	glucose-methanol-choline oxidoreductase	10987	8940	8772	5	11835	9524	9933	6	0.000911811	0.00198291	1.2	0.263034
BP1026B_I0059	PadR-like family transcriptional regulator	7509	10801	9663	28	8320	10046	8704	27	1.8136e-05	6.05255e-05	0.964286	-0.0524674
BP1026B_I0058	hypothetical protein	57603	45527	46584	42	63244	64123	64207	53	0.169283	0.212967	1.2619	0.335603
BP1026B_I0060	fatty acid desaturase	13149	6785	8050	9	16717	10635	12440	13	0.278428	0.331356	1.44444	0.530515
BP1026B_I0061	hypothetical protein	18890	11502	10629	16	24626	17793	19130	24	0.617162	0.665657	1.5	0.584963
BP1026B_I0062	AraC family transcription regulator	13907	10699	11254	11	15246	13639	15262	13	0.0224082	0.0347164	1.18182	0.241008
BP1026B_I0063	acyl-CoA dehydrogenase	113647	126324	121742	99	19758	21758	22520	17	0	0	0.171717	-2.54189
BP1026B_I0064	acetyl-CoA acetyltransferase	9421	10303	10824	8	2374	2495	2914	2	9.57846e-157	5.00714e-154	0.25	-2
BP1026B_I0065	fatty oxidation complex subunit alpha	36826	25542	26851	14	13539	12444	11895	5	2.32832e-51	8.59151e-49	0.357143	-1.48543
BP1026B_I0066	alpha-methylacyl-CoA racemase	32430	15041	19162	19	32884	21924	23729	23	0.0157692	0.0253188	1.21053	0.275634
BP1026B_I0067	lipoprotein	71412	72779	75496	129	81658	89123	80823	147	0.0074327	0.0128835	1.13953	0.188445
BP1026B_I0068	hypothetical protein	1996	2055	2613	4	2197	2259	2660	5	0.000952979	0.00206424	1.25	0.321928
BP1026B_I0069	hypothetical protein	158860	72364	92539	244	185331	165927	155783	383	0.515748	0.567993	1.56967	0.650463
BP1026B_I0070	lipoprotein	127782	110797	119128	323	131754	129884	129416	353	0.0017555	0.00353297	1.09288	0.128134
predicted RNA	-	9656	17466	16329	629	10967	13499	11820	525	5.88299e-09	4.53366e-08	0.834658	-0.260743
BP1026B_I0071	transmembrane regulator PrtR	2936	671	899	1	3867	2212	3278	4	0.00460954	0.0083862	4	2
BP1026B_I0072	ECF sigma factor PrtI	3805	2424	2719	5	5085	3566	3139	7	0.397363	0.451569	1.4	0.485427
BP1026B_I0073	catalase	3688	3070	3672	3	3735	3300	3308	3	0.00128635	0.00268527	1	0
BP1026B_I0074	cytochrome B561	2868	3625	2892	5	2361	3045	2704	5	3.98045e-07	1.97856e-06	1	0
BP1026B_I0075	DNA gyrase subunit B	397245	538638	506815	194	411468	484664	453704	182	0.174285	0.21857	0.938144	-0.0921182
BP1026B_I0076	DNA polymerase III subunit beta	496209	687454	637699	549	523454	591594	562523	506	0.356166	0.4098	0.921676	-0.117669
BP1026B_I0077	chromosomal replication initiation protein	166991	244497	222592	138	146337	181315	165665	108	1.35189e-11	1.83957e-10	0.782609	-0.353637
BP1026B_I0078	50S ribosomal protein L34	52871	39110	45206	338	57600	66108	68574	474	0.635254	0.683056	1.40237	0.487864
BP1026B_I0079	ribonuclease P protein component	65008	66160	66575	194	72306	73515	78554	220	0.00745856	0.0129247	1.13402	0.181447
BP1026B_I0080	hypothetical protein	11706	12559	13329	46	13531	13050	13141	49	0.000274458	0.000680503	1.06522	0.0911479
BP1026B_I0081	inner membrane protein translocase component YidC	399402	614626	555156	311	424218	508958	497730	284	0.199109	0.24582	0.913183	-0.131024
BP1026B_I0082	hypothetical protein	176965	270684	250820	503	206457	240217	216917	478	1.70928e-05	5.73998e-05	0.950298	-0.0735478
BP1026B_I0083	hypothetical protein	151	774	399	3	246	448	255	2	6.69949e-05	0.00019225	0.666667	-0.584963
BP1026B_I0084	tRNA modification GTPase TrmE	32124	29742	30620	21	35549	32753	30788	23	0.00279862	0.00537859	1.09524	0.131245
BP1026B_I0085	lipoprotein	22302	34469	30142	37	18056	23003	21328	27	6.16775e-12	9.27825e-11	0.72973	-0.454566
BP1026B_I0086	lipoprotein	19114	18240	17388	15	17423	16615	16497	14	6.67137e-06	2.46609e-05	0.933333	-0.0995357
BP1026B_I0087	putative lipoprotein	4337	8101	7073	41	4082	5277	4876	30	1.57e-08	1.10347e-07	0.731707	-0.450661
BP1026B_I0089	hypothetical protein	38060	59199	51777	271	27461	32057	33820	170	3.02469e-19	1.95607e-17	0.627306	-0.672758
BP1026B_I0088	hypothetical protein	40160	64123	56396	171	29899	35828	36309	109	1.05976e-17	5.15341e-16	0.637427	-0.649668
BP1026B_I0090	spermidine n(1)-acetyltransferase	52292	76324	70123	118	47957	59354	55097	96	2.63653e-09	2.23198e-08	0.813559	-0.297681
predicted RNA	-	10331	486	1724	209	11694	9719	10074	524	0.00154434	0.00315936	2.50718	1.32606
BP1026B_I0091	hypothetical protein	81234	137888	121887	303	65811	81840	73148	196	4.12162e-18	2.1911e-16	0.646865	-0.628464
BP1026B_I0092	YaeQ protein	45888	42014	45357	80	55605	60566	53968	102	0.173308	0.217432	1.275	0.350497
BP1026B_I0093	glyoxalase family protein	17412	20738	20739	47	14750	18330	17517	40	2.60823e-07	1.36915e-06	0.851064	-0.232661
BP1026B_I0094	O6-methylguanine-DNA methyltransferase	20124	20063	16798	17	19721	18462	19001	17	0.000261308	0.000651967	1	0
BP1026B_I0095	DNA-3-methyladenine glycosylase II	15006	5308	7480	9	14539	10992	12474	13	0.155733	0.197516	1.44444	0.530515
BP1026B_I0096	glutamate--cysteine ligase	259855	225670	250445	151	257073	253791	261736	159	0.000713861	0.0016	1.05298	0.0744782
BP1026B_I0097	RNA polymerase sigma factor	292518	235329	239398	176	375714	335552	344296	242	0.989857	0.992705	1.375	0.459432
BP1026B_I0098	hypothetical protein	47986	32267	37657	71	55913	50750	48222	94	0.283788	0.336889	1.32394	0.404842
predicted RNA	-	25492	22983	25204	599	23454	22633	23312	564	1.81384e-05	6.05255e-05	0.941569	-0.0868608
BP1026B_I0099	hypothetical protein	387877	427893	428903	727	398877	466842	411594	746	0.281417	0.334216	1.02613	0.0372203
BP1026B_I0100	LysR family transcriptional regulator	62457	55646	52364	58	49918	46328	47732	49	4.10989e-08	2.61209e-07	0.844828	-0.243271
BP1026B_I0101	ABC transporter substrate-binding protein	21252	28554	26794	23	21874	24113	22936	20	2.61178e-06	1.07013e-05	0.869565	-0.201634
BP1026B_I0102	histone deacetylase family protein	19951	20091	18946	17	17751	17211	18212	15	3.48786e-06	1.38389e-05	0.882353	-0.180572
BP1026B_I0103	carbon-nitrogen family hydrolase	21760	18803	18601	22	21441	21517	22208	24	0.00374502	0.00697592	1.09091	0.125531
BP1026B_I0106	hypothetical protein	28283	40683	40058	127	23697	28555	28441	94	1.72927e-11	2.28433e-10	0.740157	-0.434096
BP1026B_I0107	hypothetical protein	66782	111449	103950	194	60217	74182	62724	136	1.73355e-14	4.42055e-13	0.701031	-0.51245
BP1026B_I0108	hypothetical protein	105623	186406	156098	148	79721	111337	106263	98	4.15467e-19	2.6506e-17	0.662162	-0.594744
BP1026B_I0109	Lys tRNA	3544	5514	3708	55	1983	3416	2798	35	3.84232e-16	1.34653e-14	0.636364	-0.652077
BP1026B_I0110	thioesterase family protein	19460	29693	26037	61	16765	18808	20293	45	8.5125e-11	1.00186e-09	0.737705	-0.438884
BP1026B_I0111	patatin-like phospholipase family protein	54372	46891	50517	58	53508	53487	52849	61	0.00110825	0.00235105	1.05172	0.0727563
BP1026B_I0112	D-isomer specific 2-hydroxyacid dehydrogenase	65066	73648	67302	67	58720	58256	57494	57	3.57525e-08	2.29791e-07	0.850746	-0.233199
BP1026B_I0113	LysR family transcriptional regulator	408074	394343	419465	385	366871	407285	386566	366	0.013541	0.022063	0.950649	-0.0730148
BP1026B_I0114	DNA topoisomerase III	499105	664673	635211	220	480922	534150	519543	187	0.151389	0.192551	0.85	-0.234465
BP1026B_I0115	thioredoxin	11887	13465	11460	32	8943	10729	10504	27	1.45776e-09	1.28978e-08	0.84375	-0.245112
BP1026B_I0116	SMF family protein	5463	2418	3588	3	5854	4130	4399	4	0.133778	0.172283	1.33333	0.415037
BP1026B_I0117	peptide deformylase	68666	80922	81215	152	72516	75335	76815	148	3.41299e-05	0.000105831	0.973684	-0.0384741
BP1026B_I0118	methionyl-tRNA formyltransferase	28784	18638	21015	23	35074	25792	28360	30	0.0998935	0.132761	1.30435	0.383329
BP1026B_I0119	homoserine/homoserine lactone efflux protein	41898	46465	48949	71	48602	55974	53924	83	0.0199708	0.0312957	1.16901	0.225292
BP1026B_I0120	M48 family peptidase	449099	479416	465886	541	540095	556590	550228	639	0.819221	0.846758	1.18115	0.240187
predicted RNA	-	7028	257	576	145	14429	4201	6180	459	4.4875e-10	4.55503e-09	3.16552	1.66244
BP1026B_I0121	ribosomal RNA small subunit methyltransferase B	92582	43759	50154	44	117740	81370	93309	69	0.92297	0.935044	1.56818	0.649093
BP1026B_I0122	hypothetical protein	320888	353231	322166	561	339398	316216	338616	560	0.0198286	0.0310884	0.998217	-0.00257394
BP1026B_I0123	sensor kinase protein	468250	530023	513469	209	452380	499402	493105	199	0.303966	0.356407	0.952153	-0.0707345
BP1026B_I0124	DNA-binding response regulator	291769	235375	253384	397	297533	301501	305098	460	0.0854088	0.115542	1.15869	0.212495
BP1026B_I0125	Phe tRNA	9627	16515	13093	172	9316	11847	10875	140	1.36888e-09	1.21285e-08	0.813953	-0.296982
BP1026B_I0126	prophage integrase	86099	139062	121397	102	77715	97916	89928	78	9.86911e-12	1.40702e-10	0.764706	-0.387023
BP1026B_I0127	hypothetical protein	16331	15116	16586	5	17258	15264	17242	5	0.000401232	0.00095483	1	0
BP1026B_I0128	hypothetical protein	810	247	397	1	1009	824	748	3	0.0462857	0.0666093	3	1.58496
BP1026B_I0129	hypothetical protein	923	1114	1245	3	652	1245	898	2	1.79921e-05	6.00983e-05	0.666667	-0.584963
BP1026B_I0130	hypothetical protein	848	1643	1315	6	664	957	575	3	7.30044e-17	3.11535e-15	0.5	-1
BP1026B_I0131	hypothetical protein	2177	1800	2066	8	2009	1910	1680	7	4.30868e-06	1.66739e-05	0.875	-0.192645
BP1026B_I0132	putative phage-encoded membrane protein	1943	1808	1521	9	1430	1493	1497	7	5.62342e-07	2.69565e-06	0.777778	-0.36257
BP1026B_I0133	hypothetical protein	1903	2249	2004	10	1999	1533	1942	9	5.84727e-07	2.79786e-06	0.9	-0.152003
BP1026B_I0134	hypothetical protein	3371	3566	3353	15	2817	3324	2890	13	3.22361e-06	1.28801e-05	0.866667	-0.206451
BP1026B_I0135	Phage Rha protein	13455	20788	20367	33	12704	14399	13907	25	1.00629e-11	1.42816e-10	0.757576	-0.400538
BP1026B_I0136	phage transcriptional activator	3170	4396	4376	15	3480	3561	3124	13	3.75884e-06	1.47925e-05	0.866667	-0.206451
BP1026B_I0137	putative phage DNA-binding protein	5532	7255	6243	21	3936	4520	5257	15	1.05981e-08	7.69464e-08	0.714286	-0.485427
BP1026B_I0138	hypothetical protein	5560	8992	8548	32	5463	6231	6071	24	2.82579e-08	1.86004e-07	0.75	-0.415037
BP1026B_I0139	Putative phage DNA-binding protein	89966	148328	129589	267	90026	122806	110016	234	2.26737e-08	1.52774e-07	0.876404	-0.190331
BP1026B_I0140	putative phage-encoded membrane protein	107249	174229	165029	205	112659	148704	137093	183	1.36413e-07	7.61996e-07	0.892683	-0.16378
BP1026B_I0141	hypothetical protein	186738	331860	283593	618	237088	318286	276962	642	0.000612238	0.00139454	1.03883	0.0549665
BP1026B_I0142	hypothetical protein	124489	179851	155387	139	122812	144863	148722	126	4.22486e-07	2.08476e-06	0.906475	-0.141661
BP1026B_I0143	Phage-related tail protein	1466	845	857	2	1456	1048	1406	3	0.247201	0.297466	1.5	0.584963
BP1026B_I0144	bacteriophage tail protein	12463	13889	12018	4	9885	12690	11129	3	9.28746e-08	5.44997e-07	0.75	-0.415037
BP1026B_I0145	hypothetical protein	1079	1427	1848	12	1079	1227	703	8	1.17698e-10	1.35472e-09	0.666667	-0.584963
BP1026B_I0146	putative phage tail protein	1776	1894	1941	5	2215	2166	2282	6	0.0247635	0.0378974	1.2	0.263034
BP1026B_I0147	Major tail tube protein	3071	5136	5623	9	3663	4119	3736	7	7.35311e-06	2.68487e-05	0.777778	-0.36257
BP1026B_I0148	Phage tail sheath monomer	2777	3093	2229	2	2289	2994	2827	2	0.000218282	0.000556166	1	0
BP1026B_I0149	phage tail fiber assembly protein	1307	1366	977	1	1434	1474	1778	2	0.1849	0.230409	2	1
BP1026B_I0150	Phage-related tail fiber protein	5741	6250	5385	2	6795	5447	4860	2	0.000707887	0.00159218	1	0
BP1026B_I0151	phage tail protein I	1930	729	1178	2	1989	1287	1773	3	0.206994	0.253955	1.5	0.584963
BP1026B_I0152	phage baseplate assembly protein	5666	3538	3392	4	6184	4369	4140	5	0.039385	0.0575753	1.25	0.321928
BP1026B_I0153	Phage baseplate assembly protein	413	684	448	1	834	472	389	1	0.111971	0.146822	1	0
BP1026B_I0154	baseplate assembly protein V	1190	1100	1156	1	1488	1038	932	1	0.00400316	0.00740542	1	0
BP1026B_I0157	hypothetical protein	2044941	3563938	3261699	5866	1131387	1435824	1310468	2564	7.56114e-10	7.23034e-09	0.437095	-1.19398
BP1026B_I0158	Phage tail completion protein	13704	14994	15205	31	10900	12360	12033	25	5.38859e-10	5.34852e-09	0.806452	-0.31034
BP1026B_I0159	bacteriophage tail completion protein R	1951	3021	3043	6	1953	2407	2636	5	2.87835e-07	1.48976e-06	0.833333	-0.263034
BP1026B_I0160	Prophage LysC protein	275	144	274	1	305	309	471	2	0.14875	0.189522	2	1
BP1026B_I0161	Putative phage-encoded lipoprotein	662	539	831	1	610	624	570	1	0.000696145	0.00156801	1	0
BP1026B_I0162	Putative phage-encoded peptidoglycan bindingprotein	1383	1413	1407	1	1220	1482	1464	1	0.000747168	0.00166425	1	0
BP1026B_I0163	Prophage membrane protein	878	424	488	2	566	541	588	2	0.0054302	0.00970216	1	0
BP1026B_I0164	Prophage membrane protein	115	97	80	0	148	161	208	0	0.0587762	0.0824839	#DIV/0!	#DIV/0!
BP1026B_I0165	Phage-related tail protein	137	114	173	0	128	190	234	0	0.899579	0.915635	#DIV/0!	#DIV/0!
BP1026B_I0166	putative bacteriophage protein	143	35	32	0	142	142	71	0	0.19927	0.24597	#DIV/0!	#DIV/0!
BP1026B_I0167	Phage head completion-stabilization protein	310	96	187	0	395	256	442	0	0.0127828	0.0209748	#DIV/0!	#DIV/0!
BP1026B_I0168	Phage terminase, endonuclease subunit	969	713	495	1	1034	699	1020	1	0.43321	0.487187	1	0
BP1026B_I0169	Phage major capsid protein	2882	3327	3107	3	3308	3336	4246	3	0.0734438	0.100923	1	0
BP1026B_I0170	Phage capsid scaffolding protein	1049	1131	1146	1	1006	873	842	1	3.19181e-06	1.27774e-05	1	0
BP1026B_I0171	Phage terminase, ATPase subunit	5608	4376	5798	2	5425	5872	5292	3	0.00406424	0.00749633	1.5	0.584963
BP1026B_I0172	Phage portal protein	8059	8977	9322	8	9291	10157	10509	9	0.00319646	0.00606332	1.125	0.169925
BP1026B_I0173	addiction module antidote protein	109035	128050	133590	346	113228	135072	126120	349	6.3942e-05	0.000184418	1.00867	0.012455
BP1026B_I0174	addiction module killer protein	76383	125407	113738	333	75671	100000	87597	278	5.22948e-09	4.09545e-08	0.834835	-0.260437
BP1026B_I0175	ATPase	100600	171672	155017	113	92700	125533	108430	86	3.49075e-13	6.69648e-12	0.761062	-0.393914
BP1026B_I0176	hypothetical protein	4231	6485	5133	44	5044	6494	5725	47	0.00802989	0.0138345	1.06818	0.0951572
BP1026B_I0177	phage baseplate assembly protein	4254	4359	4295	13	4040	3938	4353	12	0.000752436	0.00167377	0.923077	-0.115477
BP1026B_I0178	phage tail protein I	2249	1380	1417	4	2101	2036	2076	5	0.0607185	0.0850385	1.25	0.321928
BP1026B_I0179	Phage-encoded modification methylase	4404	4302	4561	9	5121	5432	5444	11	0.058223	0.0818174	1.22222	0.289507
BP1026B_I0180	hypothetical protein	18487	31990	27700	51	25578	30077	27050	54	0.000807937	0.00178395	1.05882	0.0824622
BP1026B_I0181	phage tail completion protein	32776	28341	31152	84	34091	39278	35988	99	0.0464327	0.066729	1.17857	0.237039
BP1026B_I0182	type VI secretion system	172678	181056	175989	224	162525	185405	168748	219	3.93035e-05	0.000120445	0.977679	-0.0325679
BP1026B_I0183	type VI secretion system	148356	157439	160591	115	140016	159238	158136	113	4.82244e-05	0.000143779	0.982609	-0.0253111
BP1026B_I0184	type VI secretion system	23243	37319	32300	47	23070	29054	27582	40	2.1286e-07	1.14126e-06	0.851064	-0.232661
BP1026B_I0185	hypothetical protein	3098	6277	5851	48	2966	4503	3786	35	3.60399e-08	2.31164e-07	0.729167	-0.455679
BP1026B_I0186	lipoprotein	301862	324352	343905	481	311317	337744	325714	483	0.0180898	0.0286776	1.00416	0.0059863
BP1026B_I0187	type VI secretion system	357774	402711	383194	734	351932	421851	383820	743	0.0442917	0.0640188	1.01226	0.0175821
BP1026B_I0188	type VI secretion system	944830	1425388	1270642	813	890435	1040800	1005724	656	0.202449	0.249062	0.806888	-0.30956
BP1026B_I0189	type VI secretion system	2482174	3437578	3059294	5733	2382825	2715688	2680660	4967	0.00300413	0.00572793	0.866388	-0.206916
BP1026B_I0190	type VI secretion system	170463	213068	203472	405	156317	181685	173536	353	6.50426e-08	3.94942e-07	0.871605	-0.198254
BP1026B_I0191	type VI secretion system	204398	205045	199383	110	186466	190291	190911	102	4.53387e-06	1.74164e-05	0.927273	-0.108934
BP1026B_I0192	type VI secretion system	64788	71260	70105	62	57537	57149	56435	51	9.43599e-09	6.96376e-08	0.822581	-0.281771
BP1026B_I0193	type VI secretion system	254396	204854	216056	84	231378	206565	217095	81	5.13781e-05	0.000152098	0.964286	-0.0524674
BP1026B_I0194	type VI secretion system	64298	68176	65539	58	59941	64202	58751	54	4.63132e-06	1.77299e-05	0.931034	-0.103093
BP1026B_I0195	type VI secretion system	125953	141056	137334	144	116234	128760	122373	131	2.19345e-07	1.17302e-06	0.909722	-0.136502
BP1026B_I0196	type VI secretion system	137165	151219	150468	147	145159	149165	142593	147	7.79942e-05	0.000220386	1	0
BP1026B_I0197	type VI secretion system	748119	863467	837708	209	791308	800400	791786	204	0.854886	0.87798	0.976077	-0.0349338
BP1026B_I0198	hypothetical protein	61692	77555	74841	135	65066	72828	73603	133	7.41604e-05	0.000210788	0.985185	-0.0215332
BP1026B_I0199	hypothetical protein	130766	128477	139285	137	143437	146252	133744	145	0.000955644	0.00206787	1.05839	0.081877
BP1026B_I0200	TolC family type I secretion outer membrane protein	16488	11707	14153	9	16749	14233	15040	10	0.00137136	0.00284382	1.11111	0.152003
BP1026B_I0201	colicin V processing peptidase	10548	12582	10719	4	10879	10537	10780	4	3.95396e-06	1.5473e-05	1	0
BP1026B_I0202	secretion protein	2740	2804	2205	2	2717	2582	2950	2	0.00174735	0.00351769	1	0
BP1026B_I0203	hypothetical protein	814	758	735	4	1002	916	907	5	0.293435	0.346397	1.25	0.321928
BP1026B_I0204	hypothetical protein	123632	132546	124461	549	121044	123185	123667	530	7.00483e-06	2.57117e-05	0.965392	-0.0508138
BP1026B_I0205	hypothetical protein	51697	53000	51266	219	53563	51578	47893	215	7.78063e-05	0.000220054	0.981735	-0.0265942
BP1026B_I0206	peptidase	236377	339243	312176	136	243725	283802	262774	121	4.40183e-07	2.16062e-06	0.889706	-0.1686
predicted RNA	-	4857	5428	4225	302	9453	8184	7685	527	0.720625	0.759616	1.74503	0.803254
BP1026B_I0207	hypothetical protein	1744	1445	2174	15	1838	2145	1409	15	0.000231078	0.000584261	1	0
BP1026B_I0208	lipoprotein	34308	30450	31460	63	32900	33304	34944	66	0.00203198	0.00402737	1.04762	0.0671142
BP1026B_I0209	acyltransferase family protein	4627	4536	4529	4	4728	4221	4405	3	0.0011438	0.00242154	0.75	-0.415037
BP1026B_I0210	methyltransferase small domain-containing protein	27074	9759	13389	14	32506	25604	26444	24	0.746441	0.78223	1.71429	0.777608
BP1026B_I0211	hypothetical protein	116579	143202	142064	148	126428	137127	129032	144	1.81338e-05	6.05255e-05	0.972973	-0.0395284
BP1026B_I0212	hypothetical protein	54484	67718	65385	100	49953	53079	52408	83	7.71059e-09	5.78149e-08	0.83	-0.268817
BP1026B_I0213	TetR family transcriptional regulator	17348	25056	22140	33	19164	21386	19942	31	2.14638e-05	6.99803e-05	0.939394	-0.0901978
BP1026B_I0214	hypothetical protein	233	23	73	0	162	224	187	1	0.0576762	0.081171	#DIV/0!	#DIV/0!
BP1026B_I0215	monocarboxylate MFS permease	14323	12089	13602	10	15036	13968	12674	10	0.000228935	0.000580011	1	0
predicted RNA	-	23996	9165	14904	400	25725	27651	25464	657	0.900784	0.916713	1.6425	0.715893
BP1026B_I0216	nitroreductase family protein	176021	149537	166107	270	197785	178364	176562	304	0.0125027	0.0205475	1.12593	0.171112
BP1026B_I0217	molecular chaperone, Hsp70 class	35123	31449	29384	25	44891	34471	38294	31	0.100837	0.133793	1.24	0.31034
BP1026B_I0218	cold shock transcription regulator protein	68169	118552	101043	470	72854	92436	91603	419	3.22447e-07	1.64448e-06	0.891489	-0.165711
BP1026B_I0219	amino acid permease	105162	120540	118357	71	117359	131051	128099	78	0.00143388	0.00295491	1.09859	0.135655
BP1026B_I0220	class III extradiol-type catecholic dioxygenase family protein	3887	3998	2980	4	3526	3671	3298	4	0.00072634	0.0016232	1	0
BP1026B_I0221	3-octaprenyl-4-hydroxybenzoate carboxy-lyase	139163	96731	113529	195	167552	147800	158533	264	0.454284	0.508788	1.35385	0.437064
BP1026B_I0222	glutaredoxin-like protein	326581	551969	495888	1482	334106	419753	384435	1227	0.000282572	0.000698964	0.827935	-0.27241
BP1026B_I0223	protein methyltransferase HemK	8686	3894	4534	6	10879	8402	8086	10	0.802134	0.8317	1.66667	0.736966
BP1026B_I0224	peptide chain release factor 1	33383	36751	35305	32	45356	44320	41193	40	0.126105	0.163408	1.25	0.321928
BP1026B_I0225	glutamyl-tRNA reductase	485808	409195	405780	333	583032	496904	531152	413	0.594154	0.643718	1.24024	0.31062
BP1026B_I0226	hypothetical protein	3818	3177	3860	15	3504	3696	3010	14	0.000204677	0.000524055	0.933333	-0.0995357
BP1026B_I0227	peptidase, M24 family protein	130646	101081	101300	61	131852	119857	120077	68	0.00253298	0.00493	1.11475	0.156726
BP1026B_I0228	isochorismatase family protein	10762	9122	8822	17	9634	9707	10428	17	0.000175578	0.000456068	1	0
BP1026B_I0229	hydrolase	52226	65454	63860	96	46205	52487	48885	78	2.79412e-09	2.34953e-08	0.8125	-0.29956
BP1026B_I0230	ABC transporter ATP-binding protein	340972	457203	429185	245	338923	377588	374248	217	0.00287984	0.00551778	0.885714	-0.175087
BP1026B_I0231	hypothetical protein	1676	1214	957	4	2408	1211	1417	5	0.187846	0.233662	1.25	0.321928
BP1026B_I0232	glycerophosphoryl diester phosphodiesterase family protein	29494	12634	16772	20	31148	20252	23640	25	0.0745327	0.102195	1.25	0.321928
BP1026B_I0233	hypothetical protein	25727	27080	26929	155	24061	22827	23462	137	9.84091e-07	4.4701e-06	0.883871	-0.178092
BP1026B_I0234	GABA permease	195552	215143	213890	148	202198	206448	208852	146	0.000106481	0.000291049	0.986486	-0.0196288
BP1026B_I0235	AraC/XylS family transcriptional regulator	32942	15140	17763	26	32588	26257	29337	35	0.154013	0.195532	1.34615	0.428843
BP1026B_I0236	NADH dehydrogenase subunit B	39677	31981	33629	69	36385	37043	36265	72	0.0023625	0.0046197	1.04348	0.0614005
BP1026B_I0237	hypothetical protein	11323	9494	9482	35	9954	9631	9236	34	5.35498e-06	2.02482e-05	0.971429	-0.0418202
BP1026B_I0238	GTP-dependent nucleic acid-binding protein EngD	162235	173898	167494	153	177366	190506	183159	167	0.00487339	0.00883292	1.0915	0.126316
BP1026B_I0239	hypothetical protein	274454	409638	377563	966	262788	326309	292838	803	5.88003e-06	2.20212e-05	0.831263	-0.266623
BP1026B_I0240	putative lipoprotein	906	1664	1180	9	772	886	960	6	2.65557e-10	2.82825e-09	0.666667	-0.584963
BP1026B_I0241	ubiquinone biosynthesis hydroxylase family protein	295142	174613	210954	193	304502	247241	259974	230	0.0463527	0.0666598	1.19171	0.253033
BP1026B_I0242	thiol:disulfide interchange protein DsbC	395763	480492	469378	615	393466	421219	414735	562	0.023734	0.036509	0.913821	-0.130016
BP1026B_I0243	peptidase	137180	122372	127773	70	136590	128872	125055	71	7.50639e-05	0.000213163	1.01429	0.0204641
BP1026B_I0244	acyl carrier protein phosphodiesterase	48553	52846	49172	84	51813	50411	48232	84	0.000185427	0.000479268	1	0
BP1026B_I0245	uracil-DNA glycosylase	19695	11978	12965	18	22142	17493	19134	24	0.131993	0.170229	1.33333	0.415037
BP1026B_I0246	adenylate cyclase	21453	11666	13287	23	23164	20342	20802	33	0.257914	0.308699	1.43478	0.520832
BP1026B_I0247	Indole-3-glycerol phosphate synthase	86341	84084	83373	107	97754	94236	94263	121	0.00337741	0.00635659	1.13084	0.177396
BP1026B_I0248	anthranilate phosphoribosyltransferase	85158	76271	80427	78	93995	91651	92735	89	0.00657763	0.0115481	1.14103	0.190331
BP1026B_I0249	anthranilate synthase component II	65302	80186	74094	123	67219	75824	72684	121	5.6508e-05	0.000165789	0.98374	-0.0236513
BP1026B_I0250	anthranilate synthase component I	130255	136244	134711	89	153341	152775	152585	102	0.0144039	0.0233538	1.14607	0.196692
BP1026B_I0251	phosphoglycolate phosphatase	53721	63554	59556	80	60915	64036	58077	83	0.000594616	0.00135785	1.0375	0.0531113
BP1026B_I0252	ribulose-phosphate 3-epimerase	73542	71201	75386	105	79299	83099	79677	115	0.00247267	0.00482309	1.09524	0.131245
BP1026B_I0253	ApaG protein	73161	103236	90758	237	72495	89041	81594	216	1.14885e-06	5.13301e-06	0.911392	-0.133856
BP1026B_I0255	hypothetical protein	19310	32342	30872	191	21306	27315	25006	170	1.47975e-06	6.44617e-06	0.890052	-0.168038
BP1026B_I0254	membrane-bound lytic murein transglycosylase A	191739	221169	224321	189	201809	230078	216780	193	0.000374018	0.000896995	1.02116	0.0302146
BP1026B_I0256	phenylacetate-CoA ligase	45203	51937	49286	37	35722	38263	39179	29	1.0385e-09	9.5241e-09	0.783784	-0.351472
BP1026B_I0257	phenylacetic acid degradation protein PaaI	18848	22049	21277	52	14827	17914	19171	44	7.55283e-08	4.50799e-07	0.846154	-0.241008
BP1026B_I0258	enoyl-CoA hydratase	28107	22355	22762	30	20845	19343	19627	25	2.99435e-08	1.95255e-07	0.833333	-0.263034
BP1026B_I0259	beta-ketoadipyl CoA thiolase	47800	32405	33740	31	43552	32716	35481	30	0.000341067	0.000826386	0.967742	-0.0473057
BP1026B_I0260	phenylacetic acid degradation protein paaN	133920	123224	129663	75	100312	96384	96219	57	9.26043e-13	1.61812e-11	0.76	-0.395929
BP1026B_I0261	enoyl-CoA hydratase	27032	41914	34197	44	29781	32836	32734	40	1.14112e-05	3.999e-05	0.909091	-0.137504
BP1026B_I0262	hypothetical protein	98673	149493	118040	1043	103856	142927	136480	1091	0.000326955	0.000794956	1.04602	0.0649119
BP1026B_I0263	16S ribosomal RNA	1470237	358169	295827	466	590527	2505052	691736	831	0.0119393	0.0197508	1.78326	0.834519
BP1026B_I0264	Ile tRNA	36831	54022	44410	585	36729	49256	48012	580	0.000242236	0.000608062	0.991453	-0.0123837
BP1026B_I0265	Ala tRNA	195031	304882	242783	3257	207377	261738	281136	3290	0.000155197	0.000407174	1.01013	0.0145439
BP1026B_I0266	hypothetical protein	40459	61383	51609	396	53949	73206	69394	507	0.16337	0.206116	1.2803	0.356485
BP1026B_I0267	23S ribosomal RNA	728539	491771	355534	182	502504	1549893	653260	313	0.0114435	0.019031	1.71978	0.782224
BP1026B_I0268	5S ribosomal RNA	3445643	4765791	3141957	33490	3475609	4122516	4469434	35597	0.0807689	0.109881	1.06291	0.0880253
BP1026B_I0269	anaerobic dehydrogenase	122676	177422	159657	81	122040	137024	134473	69	7.18797e-09	5.43255e-08	0.851852	-0.231326
BP1026B_I0270	long-chain-fatty-acid--CoA ligase	251689	280906	263615	158	235524	246380	252899	146	2.00904e-06	8.50385e-06	0.924051	-0.113956
BP1026B_I0271	outer membrane porin	61200	75358	72615	60	61241	70892	66460	57	1.54466e-05	5.24332e-05	0.95	-0.0740006
BP1026B_I0272	hypothetical protein	81706	44744	52747	95	101197	88933	97064	152	0.735415	0.771964	1.6	0.678072
BP1026B_I0273	cell division protein MraZ	1419076	2358733	2085899	4556	1392882	1701176	1612996	3657	0.00747373	0.0129439	0.802678	-0.317107
BP1026B_I0274	S-adenosyl-methyltransferase MraW	545591	721969	683058	690	523102	604112	564876	598	0.22625	0.274572	0.866667	-0.206451
BP1026B_I0275	cell division protein FtsL	40361	49314	45122	136	36185	38195	40217	115	4.48081e-07	2.19423e-06	0.845588	-0.241973
BP1026B_I0276	penicillin-binding protein	313322	339297	342634	179	319846	360839	338416	184	0.0352929	0.0521659	1.02793	0.0397462
BP1026B_I0277	UDP-N-acetylmuramoylalanyl-D-glutamate--2,6-diaminopimelate ligase	297551	164957	185317	139	329185	262921	276048	187	0.652194	0.698279	1.34532	0.427953
BP1026B_I0278	UDP-N-acetylmuramoyl-tripeptide--D-alanyl-D-alanine ligase	187811	120443	130479	106	190843	158738	167659	125	0.0489229	0.0699871	1.17925	0.237864
BP1026B_I0279	phospho-N-acetylmuramoyl-pentapeptide-transferase	191129	271686	243864	201	200015	243585	234111	193	2.49846e-05	8.02913e-05	0.960199	-0.0585947
BP1026B_I0280	UDP-N-acetylmuramoyl-L-alanyl-D-glutamate synthetase	215013	145309	166402	114	284594	207007	211771	153	0.43061	0.484697	1.34211	0.424498
BP1026B_I0281	cell division protein FtsW	271108	289159	278189	216	255707	267344	284448	208	1.74981e-05	5.86043e-05	0.962963	-0.0544478
BP1026B_I0282	undecaprenyldiphospho-muramoylpentapeptide beta-N- acetylglucosaminyltransferase	213392	117349	141916	142	229459	169282	187508	177	0.164467	0.207418	1.24648	0.317858
BP1026B_I0283	UDP-N-acetylmuramate--L-alanine ligase	325403	242775	251301	195	340854	281120	280767	215	0.0297381	0.0447336	1.10256	0.140863
BP1026B_I0284	D-alanine--D-alanine ligase	204034	217990	208002	223	206699	208893	220323	225	0.000261286	0.000651967	1.00897	0.0128813
BP1026B_I0285	cell division protein FtsQ	132797	105767	114673	156	139585	128751	130464	176	0.0053921	0.0096394	1.12821	0.174029
BP1026B_I0286	cell division protein FtsA	410504	533750	499827	390	376166	422618	405508	325	0.00158541	0.00323214	0.833333	-0.263034
BP1026B_I0287	cell division protein FtsZ	1160652	1409990	1377482	1099	1144051	1261292	1145280	988	0.21705	0.265152	0.898999	-0.153608
predicted RNA	-	63013	2996	5618	385	94552	40242	55483	1022	3.38315e-07	1.71842e-06	2.65455	1.40846
BP1026B_I0288	AhpC/TSA family protein	857138	689646	720051	1490	835536	817852	781533	1600	0.750973	0.78606	1.07383	0.10276
predicted RNA	-	98053	33499	68140	1512	94510	101572	86554	2141	0.404086	0.458212	1.41601	0.501827
BP1026B_I0289	UDP-3-O-[3-hydroxymyristoyl] N-acetylglucosamine deacetylase	496524	609190	564234	587	598613	622164	621272	647	0.943597	0.952863	1.10221	0.140405
BP1026B_I0290	hypothetical protein	13158	8202	8557	20	11972	11843	11361	24	0.00688271	0.0120265	1.2	0.263034
BP1026B_I0291	preprotein translocase subunit SecA	1055192	1253750	1222942	422	1147280	1244780	1180796	427	0.539747	0.591103	1.01185	0.0169931
BP1026B_I0292	bifunctional ornithine acetyltransferase/N-acetylglutamate synthase	102084	124976	115788	92	111956	117084	117525	93	4.16058e-05	0.000126206	1.01087	0.0155969
BP1026B_I0293	putative ATP/GTP-binding protein	92774	122008	110813	124	97685	110223	107580	120	6.54681e-06	2.4229e-05	0.967742	-0.0473057
BP1026B_I0294	NUDIX family pyrophosphatase	56357	70635	71787	147	62975	72878	63919	147	0.00016568	0.000432865	1	0
BP1026B_I0295	hypothetical protein	32098	43117	37962	184	28784	29530	30190	144	4.35721e-10	4.42995e-09	0.782609	-0.353637
BP1026B_I0296	hypothetical protein	799969	1117708	1018576	1294	774662	902261	847720	1113	0.457629	0.511987	0.860124	-0.217384
BP1026B_I0297	dephospho-CoA kinase	45239	47038	48967	76	43291	42734	46416	72	2.47242e-05	7.94951e-05	0.947368	-0.0780025
BP1026B_I0298	peptidase A24 N- domain-containing protein	19257	17404	16628	19	21549	20636	23223	23	0.0404449	0.058934	1.21053	0.275634
BP1026B_I0299	type IV pilus assembly protein PilC	9750	6486	7880	6	9118	8139	10364	7	0.00457678	0.00834111	1.16667	0.222392
BP1026B_I0300	type IV fimbrial biogenesis protein,PilB	7502	5192	5214	4	7359	6369	6884	5	0.0158859	0.0254931	1.25	0.321928
BP1026B_I0301	hypothetical protein	80094	111498	102713	81	68120	78334	81600	62	6.76457e-11	8.12915e-10	0.765432	-0.385654
BP1026B_I0302	Pro tRNA	12836	19503	15883	208	15149	21180	19181	240	0.0101946	0.0171357	1.15385	0.206451
BP1026B_I0303	octaprenyl-diphosphate synthase	212327	303692	279204	266	212114	246205	239616	234	1.28581e-07	7.24699e-07	0.879699	-0.184918
BP1026B_I0304	50S ribosomal protein L27	472653	598524	598016	2107	641150	717170	679844	2573	0.712717	0.752807	1.22117	0.288261
BP1026B_I0305	GTPase ObgE	382683	418536	404046	359	403618	417859	405948	365	0.142381	0.1825	1.01671	0.0239126
BP1026B_I0306	gamma-glutamyl kinase	106108	113283	107707	97	117816	119516	115814	105	0.000603057	0.00137563	1.08247	0.114333
BP1026B_I0307	lipoprotein	27254	38872	35576	60	26568	32491	32360	54	1.96538e-06	8.33027e-06	0.9	-0.152003
BP1026B_I0308	dinucleoside polyphosphate hydrolase	474179	769531	686874	988	401989	493011	484916	706	0.00699341	0.012203	0.714575	-0.484843
BP1026B_I0309	prolyl-tRNA synthetase	608678	674214	660282	379	620798	638341	610790	365	0.487694	0.541278	0.963061	-0.0543014
BP1026B_I0310	hypothetical protein	153206	201638	183490	297	141832	150975	157804	249	1.60321e-09	1.4046e-08	0.838384	-0.254317
BP1026B_I0311	hypoxanthine-guanine phosphoribosyltransferase	56060	80698	74779	127	52144	62459	58995	104	4.78913e-09	3.78365e-08	0.818898	-0.288245
BP1026B_I0312	signal recognition particle protein	158971	170030	166045	120	170138	173928	175354	126	0.00113784	0.00241056	1.05	0.0703893
BP1026B_I0313	cytochrome C assembly family protein	44145	45942	45218	50	42140	39898	43610	46	2.3417e-05	7.59147e-05	0.92	-0.120294
BP1026B_I0314	hypothetical protein	24140	21099	19590	67	27598	25396	24910	80	0.0244306	0.0374789	1.19403	0.255839
BP1026B_I0315	N-acetyl-anhydromuranmyl-L-alanine amidase	38038	38154	35549	63	41651	37132	40642	67	0.00531798	0.00952047	1.06349	0.0888093
BP1026B_I0316	ribonucleotide-diphosphate reductase subunit alpha	188047	220731	216042	69	221109	238728	228017	76	0.0056865	0.0101196	1.10145	0.139403
BP1026B_I0317	ribonucleotide-diphosphate reductase subunit beta	737307	1120662	990871	783	676584	812806	794943	628	0.188794	0.234748	0.802043	-0.318248
predicted RNA	-	57228	94469	81738	1995	61326	81349	70248	1819	1.94555e-06	8.2518e-06	0.911779	-0.133243
BP1026B_I0318	HctB	6776623	9600537	8908081	14117	6635363	7695891	7208170	12026	0.000691981	0.00155975	0.851881	-0.231277
BP1026B_I0319	outer membrane lipoprotein	309934	196727	231419	519	310092	291853	305937	638	0.274452	0.327059	1.22929	0.297822
BP1026B_I0320	sugar kinase	583940	563319	588071	616	539412	551384	541123	579	0.387343	0.441727	0.939935	-0.089367
BP1026B_I0321	thiol peroxidase	148751	129272	144791	279	155729	151064	143926	298	0.00141481	0.00292137	1.0681	0.0950472
BP1026B_I0322	hypothetical protein	55663	58304	56627	39	58233	57756	59386	40	0.000452175	0.00105721	1.02564	0.0365259
BP1026B_I0323	acetyl-CoA carboxylase biotin carboxylase subunit	192011	254888	239234	167	198183	220109	210148	153	2.98637e-06	1.20706e-05	0.916168	-0.126316
BP1026B_I0324	acetyl-CoA carboxylase biotin carboxyl carrier protein subunit	41717	57131	53590	107	38321	45027	40903	87	1.89799e-08	1.30263e-07	0.813084	-0.298523
BP1026B_I0325	3-dehydroquinate dehydratase	132016	130408	134563	292	136983	156511	159002	332	0.0124432	0.0204818	1.13699	0.185215
BP1026B_I0326	thioredoxin	70847	112318	96207	165	63426	77551	71500	126	1.98221e-11	2.59591e-10	0.763636	-0.389042
BP1026B_I0327	hypothetical protein	95184	70442	72833	120	102174	99322	102576	154	0.0614677	0.0860493	1.28333	0.359896
BP1026B_I0328	UDP-N-acetylmuramate:L-alanyl-gamma-D-glutamyl-meso-diaminopimelate ligase	192503	243873	230899	146	196882	219817	213441	138	1.46197e-05	4.98421e-05	0.945205	-0.0813001
BP1026B_I0329	esterase	19437	14103	13618	27	21177	19637	20868	36	0.117216	0.1529	1.33333	0.415037
BP1026B_I0331	ribonuclease II (RNB) family protein	134816	130625	132656	63	147673	139354	141184	68	0.00154544	0.00315988	1.07937	0.110183
BP1026B_I0330	shikimate 5-dehydrogenase	20956	19169	19509	22	26118	20584	22164	26	0.0112391	0.0187366	1.18182	0.241008
BP1026B_I0332	monofunctional biosynthetic peptidoglycan transglycosylase	18309	16398	17155	22	18819	21070	20169	25	0.0123629	0.0203817	1.13636	0.184425
BP1026B_I0333	hypothetical protein	2507	2677	2084	12	3203	4309	3285	18	0.988159	0.991319	1.5	0.584963
BP1026B_I0334	hypothetical protein	455	782	537	3	353	570	321	2	1.64975e-06	7.10775e-06	0.666667	-0.584963
BP1026B_I0335	serine-type carboxypeptidase family protein	246080	314714	308753	177	295853	343327	318425	195	0.0657684	0.0914981	1.10169	0.139725
BP1026B_I0336	hypothetical protein	14441	16969	16991	40	16184	19174	17521	43	0.00248181	0.00483942	1.075	0.104337
BP1026B_I0337	transcriptional regulator	37282	19867	22600	29	49907	37082	43097	48	0.602401	0.651753	1.65517	0.726982
BP1026B_I0338	2-dehydro-3-deoxygalactonokinase	4894	2890	3094	3	6256	4135	4196	4	0.323888	0.376739	1.33333	0.415037
BP1026B_I0339	2-dehydro-3-deoxy-6-phosphogalactonate aldolase	9251	5142	5344	9	10710	7573	8897	13	0.187865	0.233662	1.44444	0.530515
BP1026B_I0340	short chain dehydrogenase	12526	4616	5963	9	14502	11124	12061	16	0.976379	0.981228	1.77778	0.830075
BP1026B_I0341	L-arabinose ABC transporter periplasmic L-arabinose-binding protein	15327	18240	15672	16	15797	15226	15755	15	1.36755e-05	4.67755e-05	0.9375	-0.0931094
BP1026B_I0342	L-arabinose transporter ATP-binding protein	44099	37635	40844	27	43240	39671	38899	27	0.000462258	0.00107717	1	0
BP1026B_I0343	L-arabinose transporter permease	21392	16494	15530	17	21913	20259	20816	20	0.0182826	0.0289393	1.17647	0.234465
BP1026B_I0344	short chain dehydrogenase/reductase family oxidoreductase	8663	7652	8528	10	7896	7890	7787	9	2.56324e-05	8.22467e-05	0.9	-0.152003
BP1026B_I0345	aldose 1-epimerase	11693	4448	6739	7	11591	9407	9878	9	0.132057	0.170276	1.28571	0.36257
BP1026B_I0346	orotidine 5'-phosphate decarboxylase	86228	97421	100176	114	97138	102680	101689	121	0.000370459	0.000889356	1.0614	0.0859732
BP1026B_I0347	competence/damage-inducible protein CinA	28677	17975	23902	46	28325	27953	28768	56	0.0227484	0.0351652	1.21739	0.283793
BP1026B_I0348	phosphatidylglycerophosphatase A	30605	41142	37978	59	28255	33013	34732	51	9.41886e-07	4.29081e-06	0.864407	-0.210218
BP1026B_I0349	thiamine monophosphate kinase	8580	5241	6620	7	10302	7096	7257	8	0.0249278	0.038121	1.14286	0.192645
BP1026B_I0350	malic enzyme	584141	617494	607743	261	576781	629207	615336	262	0.636824	0.68369	1.00383	0.005517
BP1026B_I0351	ribonuclease SA	93474	85406	82872	201	106018	109980	105626	248	0.0238686	0.0366889	1.23383	0.303145
BP1026B_I0352	barstar family protein	116176	173282	146182	257	115695	131480	127770	221	7.70926e-09	5.78149e-08	0.859922	-0.217722
BP1026B_I0353	16S ribosomal RNA methyltransferase RsmE	13659	5098	5958	10	22381	11164	13434	20	0.162731	0.205395	2	1
BP1026B_I0354	glyoxalase/bleomycin resistance protein/dioxygenase family protein	35978	35426	33129	83	41164	38336	39942	95	0.0278405	0.0421743	1.14458	0.194816
BP1026B_I0355	spermidine synthase	41212	31945	33446	41	38657	35749	39463	44	0.00515597	0.00926214	1.07317	0.10188
BP1026B_I0356	transketolase	568823	533919	538016	263	624828	614942	595184	295	0.99116	0.993694	1.12167	0.165652
BP1026B_I0357	glyceraldehyde-3-phosphate dehydrogenase, type I	1294335	1750096	1665010	1552	1503384	1735962	1599300	1595	0.214661	0.262541	1.02771	0.0394279
BP1026B_I0358	MFS transporter	3520	3708	2637	2	4791	3983	3482	3	0.169273	0.212967	1.5	0.584963
BP1026B_I0359	cyanate hydratase	2739	4071	4103	7	3194	3811	3393	7	0.000426193	0.00100621	1	0
BP1026B_I0360	carbonic anhydrase	5977	3988	5366	7	6588	6729	6108	9	0.0909842	0.12211	1.28571	0.36257
BP1026B_I0361	DNA-binding transcriptional regulator CynR	54318	48711	49380	54	67066	58510	65064	67	0.110529	0.145144	1.24074	0.311202
BP1026B_I0362	hypothetical protein	26352	39150	36563	73	37014	51574	37443	90	0.11742	0.153071	1.23288	0.302029
BP1026B_I0363	GntR family transcriptional regulator	32555	41824	39372	54	33079	33737	35356	49	6.76196e-06	2.49663e-05	0.907407	-0.140178
BP1026B_I0364	C4-dicarboxylate transporter DctA	4561	5794	3906	3	4028	4519	4312	3	0.00013998	0.000370191	1	0
BP1026B_I0365	allantoicase	2488	1371	1884	1	3019	2663	2423	2	0.470718	0.524851	2	1
BP1026B_I0366	ureidoglycolate hydrolase	1765	906	688	2	2306	1285	2232	3	0.233285	0.282291	1.5	0.584963
BP1026B_I0367	ferric uptake regulator	292300	491317	442070	952	264579	324679	295105	687	1.04003e-08	7.57733e-08	0.721639	-0.470651
BP1026B_I0368	outer membrane lipoprotein	107173	113733	120344	144	100051	118590	121227	144	2.01914e-05	6.64188e-05	1	0
BP1026B_I0369	dihydrodipicolinate reductase	79484	74500	72191	93	88442	79744	83995	104	0.0033524	0.00631899	1.11828	0.161281
BP1026B_I0370	MotA/TolQ/ExbB proton channel family protein	41334	32669	33446	50	43705	41022	44444	60	0.0725078	0.0997896	1.2	0.263034
BP1026B_I0371	biopolymer ExbD/TolR family transporter	15731	15086	14818	28	14708	14718	15642	28	5.09569e-05	0.000151065	1	0
BP1026B_I0372	leucyl-tRNA synthetase	366616	391641	393565	147	402215	406367	404489	155	0.175127	0.21945	1.05442	0.0764521
BP1026B_I0373	lipoprotein	44616	77567	67425	120	44241	53451	54500	96	9.77307e-10	9.06835e-09	0.8	-0.321928
BP1026B_I0374	DNA polymerase III subunit delta	148615	101033	111890	110	193442	158241	157057	155	0.776674	0.809315	1.40909	0.494765
BP1026B_I0375	gamma-glutamyl phosphate reductase	149102	161856	154665	122	160243	155412	160432	124	0.000405767	0.000964889	1.01639	0.023459
BP1026B_I0376	hypothetical protein	57488	61041	55983	137	53141	56163	55498	129	1.07628e-05	3.79086e-05	0.941606	-0.0868048
BP1026B_I0377	RpiR family transcriptional regulator	6058	4027	4456	4	8355	6369	7124	7	0.546985	0.597985	1.75	0.807355
BP1026B_I0378	phosphogluconate dehydratase	28837	17588	19598	11	40753	34997	34269	19	0.537569	0.589232	1.72727	0.788496
BP1026B_I0379	KHG/KDPG aldolase	21569	14596	19095	29	29263	24554	27168	43	0.477695	0.530915	1.48276	0.568284
BP1026B_I0380	GntP family high-affinity gluconate permease	181257	189426	179468	134	239969	253580	241316	179	0.393927	0.447907	1.33582	0.417727
BP1026B_I0381	shikimate kinase	156720	172605	171547	321	193458	206035	194391	381	0.0555312	0.0785096	1.18692	0.247218
BP1026B_I0382	adenylosuccinate lyase	199240	230061	222401	156	212775	221567	224621	158	0.000290341	0.000716204	1.01282	0.0183785
BP1026B_I0383	nitrate transporter	3847	3841	2635	2	4728	3309	3596	2	0.0352947	0.0521659	1	0
BP1026B_I0384	LysR family transcriptional regulator	22826	20642	20376	22	22384	21020	22820	23	0.000669682	0.00151494	1.04545	0.0641303
BP1026B_I0385	glutamate dehydrogenase	2303325	2193923	2228183	1717	2307307	2323573	2305148	1771	0.0620004	0.0866984	1.03145	0.0446742
BP1026B_I0386	glutamate/aspartate periplasmic binding protein	3203310	4928241	4494758	4707	3225850	3783689	3389428	3877	0.000854702	0.00187219	0.823667	-0.279867
BP1026B_I0387	glutamate/aspartate transport system permease	143469	230945	208701	262	158801	185740	168547	230	1.19685e-07	6.8191e-07	0.877863	-0.187933
BP1026B_I0388	glutamate/aspartate ABC transporter, permease protein	183833	231744	213352	309	185538	212128	204982	296	2.45229e-05	7.89287e-05	0.957929	-0.0620097
BP1026B_I0389	Cystine ABC transporter, ATP-binding protein	383989	569901	541241	686	410069	534777	454824	642	0.224801	0.273184	0.93586	-0.0956353
BP1026B_I0390	hypothetical protein	36638	59215	49171	189	45520	53589	52265	197	0.000999638	0.00214825	1.04233	0.0598094
BP1026B_I0391	chaperonin, 10 kDa	114141	158411	142655	435	162029	173250	173451	533	0.108607	0.142954	1.22529	0.29312
BP1026B_I0392	HSP20 family protein	85050	121781	115296	243	106245	135253	116538	270	0.00174129	0.00350887	1.11111	0.152003
BP1026B_I0393	HSP20 family protein	66548	54894	60080	144	90608	90527	86254	212	0.699279	0.741227	1.47222	0.557995
BP1026B_I0394	hypothetical protein	29080	24549	28369	124	34176	35840	34592	159	0.130424	0.168413	1.28226	0.358687
BP1026B_I0395	hypothetical protein	323750	476779	426331	430	282726	335839	333144	333	1.59651e-05	5.40762e-05	0.774419	-0.368814
BP1026B_I0396	dihydroorotase	51162	37416	43230	41	59096	53551	54931	52	0.158811	0.200972	1.26829	0.342888
BP1026B_I0397	hypothetical protein	11459	5608	7236	11	14231	8606	9941	15	0.125523	0.162688	1.36364	0.447459
BP1026B_I0398	hypothetical protein	24316540	40353143	35961912	360686	13436945	16894878	14594983	161027	2.49367e-09	2.11962e-08	0.446446	-1.16344
predicted RNA	-	17145556	21840312	19409099	123196	9143933	9876899	10506398	62293	1.3171e-06	5.7899e-06	0.505641	-0.983813
BP1026B_I0399	OsmC/Ohr family protein	76759	80223	76696	184	70024	70791	76120	170	4.32041e-06	1.66986e-05	0.923913	-0.114171
BP1026B_I0400	50S ribosomal protein L13	784712	1336394	1229570	2068	1066317	1367310	1213344	2251	0.797919	0.828288	1.08849	0.12233
BP1026B_I0401	30S ribosomal protein S9	376653	474626	432268	1088	512635	560303	531756	1361	0.548956	0.600035	1.25092	0.322989
BP1026B_I0402	iron-sulfur cluster insertion protein ErpA	488078	770057	661398	1733	560373	693042	682636	1748	0.622142	0.670797	1.00866	0.0124335
BP1026B_I0403	AraC family transcriptional regulator	27743	18538	19324	23	29560	22996	24332	27	0.0140582	0.0228287	1.17391	0.231326
BP1026B_I0404	glutathione S-transferase	36394	50900	46143	63	38184	40961	37714	55	2.04748e-06	8.6549e-06	0.873016	-0.19592
BP1026B_I0405	glutathione S-transferase-like protein	53514	59674	60940	83	55906	55710	54167	79	1.6027e-05	5.42274e-05	0.951807	-0.0712587
BP1026B_I0406	anhydro-N-acetylmuramic acid kinase	47237	36646	35291	34	49390	43168	46244	39	0.0332603	0.0494998	1.14706	0.197939
BP1026B_I0407	tyrosyl-tRNA synthetase	186429	201139	201810	158	197567	210063	203940	164	0.000714987	0.00160125	1.03797	0.0537713
BP1026B_I0408	D-tyrosyl-tRNA(Tyr) deacylase	14056	7023	6262	20	15992	11196	13418	30	0.474393	0.528198	1.5	0.584963
BP1026B_I0409	phosphoglycerate mutase	28143	23376	25937	38	36283	32270	32092	50	0.146578	0.187249	1.31579	0.395929
BP1026B_I0410	lipoprotein	15291	19908	16283	15	15916	17624	15092	14	1.35024e-05	4.63605e-05	0.933333	-0.0995357
BP1026B_I0411	hypothetical protein	53276	26566	33012	39	49370	42775	43877	47	0.0725289	0.0997968	1.20513	0.269187
BP1026B_I0412	Holliday junction DNA helicase RuvB	179259	106897	122706	127	172610	148745	163872	151	0.0489605	0.0700249	1.18898	0.24972
BP1026B_I0413	Holliday junction DNA helicase RuvA	128847	131918	124135	220	98341	96791	100107	169	2.57075e-12	4.16701e-11	0.768182	-0.38048
BP1026B_I0414	Holliday junction resolvase	31946	19188	23542	45	28097	24712	26059	48	0.000812055	0.00179241	1.06667	0.0931094
BP1026B_I0415	bifunctional phosphoribosylaminoimidazolecarboxamide formyltransferase/IMP cyclohydrolase	231275	204489	217854	139	233534	227512	230592	147	0.00159167	0.00324279	1.05755	0.0807313
BP1026B_I0416	DNA-binding protein Fis	23034	37907	33502	134	17888	22947	22829	90	3.70194e-14	8.64705e-13	0.671642	-0.574236
BP1026B_I0417	dihydrouridine synthase	93375	89834	88090	89	99362	89676	92270	92	0.000204796	0.000524146	1.03371	0.0478285
BP1026B_I0418	hypothetical protein	32387	12265	16900	17	37331	25419	27097	25	0.46642	0.520707	1.47059	0.556393
BP1026B_I0420	aminopeptidase P	76779	39292	47852	38	89542	65052	67641	52	0.333589	0.38666	1.36842	0.452512
predicted RNA	-	165794	162342	172173	882	180434	171447	167209	915	0.000708375	0.00159218	1.03741	0.0529931
BP1026B_I0419	glutathione S-transferase	130620	154284	153732	238	138846	151080	144769	236	6.202e-05	0.000179822	0.991597	-0.0121747
BP1026B_I0421	glutamate synthase domain-containing protein	135564	100729	109397	70	161721	159571	157412	97	0.58927	0.638758	1.38571	0.47063
BP1026B_I0422	tRNA-specific 2-thiouridylase MnmA	129172	164371	147464	129	129418	139802	136255	119	9.07344e-07	4.15761e-06	0.922481	-0.116409
BP1026B_I0424	NUDIX domain-containing protein	10399	5806	5473	14	14011	8622	9935	21	0.55569	0.606763	1.5	0.584963
BP1026B_I0423	NAD(P) transhydrogenase subunit alpha	240559	228408	249229	209	229402	258219	229762	209	0.00012726	0.00034101	1	0
BP1026B_I0426	NAD(P) transhydrogenase subunit alpha	79463	101311	92834	276	61868	67641	66574	198	1.81173e-13	3.64263e-12	0.717391	-0.479168
BP1026B_I0425	NAD(P) transhydrogenase subunit beta	563421	719136	660021	445	438585	495928	477704	323	0.0124803	0.0205214	0.725843	-0.462271
BP1026B_I0427	DeoR family transcriptional regulator	36584	28092	33860	47	40367	36936	34921	54	0.0233111	0.0359377	1.14894	0.200299
BP1026B_I0428	hypothetical protein	6655	6234	6894	16	7419	6922	5837	16	0.000986476	0.0021236	1	0
BP1026B_I0429	N6-adenine-specific DNA methylase	58133	33769	42186	34	63087	52833	54220	43	0.154891	0.196528	1.26471	0.338802
BP1026B_I0430	hypothetical protein	60526	41223	47146	23	69383	62287	63136	30	0.241701	0.291631	1.30435	0.383329
BP1026B_I0431	hypothetical protein	34888	22141	25115	35	37570	28724	32137	42	0.0331615	0.0493763	1.2	0.263034
BP1026B_I0432	paraquat-inducible protein	178059	180285	190180	110	185373	188943	181282	111	0.000211286	0.000539217	1.00909	0.0130562
BP1026B_I0433	paraquat-inducible protein	18204	19716	20056	29	17000	21984	18887	29	0.000219603	0.000559079	1	0
BP1026B_I0434	paraquat-inducible protein	63719	55656	53385	87	66223	64904	64806	99	0.00999455	0.0168266	1.13793	0.186413
BP1026B_I0435	cytochrome B561	17246	18883	18522	32	20909	20915	20664	36	0.00940965	0.0159427	1.125	0.169925
BP1026B_I0436	YceI, base-induced periplasmic protein	117949	153798	140157	244	159070	167826	165764	292	0.0612154	0.0857152	1.19672	0.259087
predicted RNA	-	11068	580	1388	144	19852	12283	15542	529	2.65902e-13	5.19626e-12	3.67361	1.8772
BP1026B_I0437	hypothetical protein	506721	636440	595695	1001	622488	647820	641111	1100	0.928714	0.940205	1.0989	0.136062
BP1026B_I0438	major facilitator family transporter	10983	9728	8135	17	10936	10707	11706	20	0.00487339	0.00883292	1.17647	0.234465
BP1026B_I0439	preprotein translocase subunit SecF	266730	378669	341221	345	297598	327722	334577	336	0.00823498	0.0141451	0.973913	-0.0381351
BP1026B_I0440	preprotein translocase subunit SecD	310052	216233	222615	123	408973	361344	373153	188	0.447664	0.502001	1.52846	0.612074
BP1026B_I0441	preprotein translocase subunit YajC	278952	442474	392655	1135	372561	444229	443088	1284	0.565874	0.616915	1.13128	0.177953
BP1026B_I0442	queuine tRNA-ribosyltransferase	52475	64313	58528	48	56902	59412	54756	47	5.26082e-05	0.000155373	0.979167	-0.0303736
BP1026B_I0443	S-adenosylmethionine--tRNA ribosyltransferase-isomerase	41516	27696	33931	31	45863	38807	41420	38	0.0995015	0.132268	1.22581	0.293731
BP1026B_I0444	ATP-dependent DNA helicase RecG	92400	63399	67339	27	102601	83402	86457	33	0.0309289	0.0463047	1.22222	0.289507
BP1026B_I0445	oxidative stress regulatory protein	416134	396439	427457	430	384689	417598	421929	425	0.0845824	0.114498	0.988372	-0.0168738
BP1026B_I0446	catalase/peroxidase HPI	364144	401998	393784	176	351774	347352	332923	157	0.00323394	0.00612516	0.892045	-0.164811
BP1026B_I0447	hypothetical protein	225	77	66	0	164	196	292	1	0.0379506	0.0556875	#DIV/0!	#DIV/0!
BP1026B_I0448	Non-specific DNA-binding protein Dps /Iron-binding ferritin-like antioxidant protein	656328	809745	816630	1556	607826	635482	598708	1255	0.114063	0.149315	0.806555	-0.310155
predicted RNA	-	45079	2281	6203	350	42878	27407	35772	693	0.055695	0.0786703	1.98	0.9855
BP1026B_I0449	transcriptional regulator	17274	8029	9029	24	22178	15568	15133	37	0.696668	0.738833	1.54167	0.624491
BP1026B_I0450	4-hydroxybenzoate octaprenyltransferase	82518	87330	84986	101	80163	87442	89095	101	9.38279e-05	0.000259975	1	0
BP1026B_I0451	phosphonate metabolism protein/1,5-bisphosphokinase PhnN	12591	7118	10146	17	11371	11451	11510	20	0.00389688	0.00723015	1.17647	0.234465
BP1026B_I0452	hypothetical protein	2761	886	1003	1	4724	2335	3340	4	0.000186535	0.000481933	4	2
BP1026B_I0453	phosphonates metabolism transcriptional regulator PhnF	16170	12070	14062	18	17425	16778	16994	21	0.0260496	0.0396721	1.16667	0.222392
BP1026B_I0454	alkylphosphonate utilization operon protein PhnG	515	436	386	0	710	392	415	0	0.199643	0.246334	#DIV/0!	#DIV/0!
BP1026B_I0455	carbon-phosphorus lyase complex subunit	1085	1019	951	1	1274	1106	1157	1	0.124333	0.161345	1	0
BP1026B_I0456	phosphonate metabolism protein	3870	3864	3603	3	5182	3869	4091	3	0.0509687	0.0727312	1	0
BP1026B_I0457	PhnJ protein	12512	11783	12946	12	11362	11568	11725	11	1.5081e-06	6.55601e-06	0.916667	-0.125531
BP1026B_I0459	phosphonates ABC transporter ATP-binding protein	7000	6439	6136	8	6036	5862	5996	7	5.90156e-05	0.000172108	0.875	-0.192645
BP1026B_I0458	phosphonate C-P lyase system protein PhnL	3503	2043	1974	3	2770	2067	2166	2	5.91319e-06	2.21189e-05	0.666667	-0.584963
BP1026B_I0460	phosphonate metabolism protein PhnM	8920	5434	6842	6	9768	7810	8580	7	0.0343148	0.0508401	1.16667	0.222392
BP1026B_I0461	phosphonate ABC transporter ATPase	1380	1112	803	1	1415	1029	1136	1	0.0326503	0.0486613	1	0
BP1026B_I0462	phosphonate ABC transporter periplasmic phosphonate-binding protein	3481	4416	4704	4	3123	3535	3177	3	3.9089e-08	2.49193e-07	0.75	-0.415037
BP1026B_I0463	phosphonates ABC transporter permease	1848	2111	1745	2	2082	1773	2079	2	0.00057845	0.0013248	1	0
BP1026B_I0464	pyrroline-5-carboxylate reductase	36730	21712	24143	33	37536	31919	32816	41	0.0745343	0.102195	1.24242	0.313158
BP1026B_I0465	hypothetical protein	21103	22589	21327	31	20078	21464	23540	31	0.000214652	0.000547586	1	0
BP1026B_I0466	glycolate oxidase iron-sulfur subunit	94496	66132	75073	64	79977	70427	73832	60	1.25467e-05	4.34571e-05	0.9375	-0.0931094
BP1026B_I0467	glycolate oxidase FAD binding subunit	87467	50272	63457	61	81464	69936	72626	68	0.00443246	0.00810399	1.11475	0.156726
BP1026B_I0468	glycolate oxidase subunit GlcD	208426	159064	179860	122	195782	190217	192641	129	0.00130184	0.0027131	1.05738	0.0804899
BP1026B_I0469	D-lactate dehydrogenase, cytochrome c-dependent	135069	85688	96828	75	140614	123434	123850	91	0.0353731	0.0522599	1.21333	0.278976
BP1026B_I0470	ATP:cob(I)alamin adenosyltransferase	89495	58395	74451	129	106415	102585	95404	177	0.220918	0.269144	1.37209	0.456378
BP1026B_I0471	flavohemoprotein	3303062	3259187	3244146	2703	3331713	3527139	3296603	2799	0.0459982	0.0662412	1.03552	0.05035
BP1026B_I0472	phospho-2-dehydro-3-deoxyheptonate aldolase	96442	93630	96043	88	117735	115483	116044	108	0.0212885	0.0331043	1.22727	0.295456
BP1026B_I0473	tldD protein	209291	243126	223482	150	205209	212583	204764	138	4.02489e-06	1.57211e-05	0.92	-0.120294
BP1026B_I0474	carbon-nitrogen family hydrolase	103263	65879	71366	96	120919	86974	96017	122	0.0509568	0.0727308	1.27083	0.345775
BP1026B_I0475	hypothetical protein	95796	68246	75663	19	106441	95738	92763	23	0.0302327	0.0454342	1.21053	0.275634
BP1026B_I0476	bifunctional glutamine-synthetase adenylyltransferase/deadenyltransferase	102891	77564	86973	32	114981	95022	99729	37	0.00556272	0.00992743	1.15625	0.209453
BP1026B_I0477	DNA repair protein RecN	242654	178389	206696	126	244027	222974	219630	138	0.00466007	0.00846831	1.09524	0.131245
BP1026B_I0478	NAD(+)/NADH kinase family protein	69779	68723	70103	77	66877	67045	67350	74	3.03404e-05	9.52578e-05	0.961039	-0.0573332
BP1026B_I0479	heat-inducible transcription repressor	660572	610905	603256	610	658941	660203	685857	653	0.812315	0.840589	1.07049	0.0982737
BP1026B_I0480	ferrochelatase	95751	72325	83331	75	109513	92398	93826	89	0.00997195	0.016793	1.18667	0.246915
BP1026B_I0481	heat shock protein 15	58589	36934	44291	114	65744	57019	55162	145	0.168977	0.212637	1.27193	0.347019
BP1026B_I0482	heat shock protein GrpE	570220	486997	502413	931	798230	740030	735833	1358	0.134732	0.173404	1.45865	0.54463
BP1026B_I0483	hypothetical protein	166318	125827	132337	440	228124	206483	219216	678	0.39745	0.451585	1.54091	0.623782
BP1026B_I0484	molecular chaperone DnaK	3647305	4202833	4044280	2030	5034721	5766075	5268172	2742	0.602416	0.651753	1.35074	0.433749
predicted RNA	-	41769	35675	40819	758	58916	66884	57085	1172	0.628925	0.677063	1.54617	0.628703
BP1026B_I0485	chaperone protein DnaJ	616860	717860	679152	593	740732	765227	727714	658	0.821664	0.849004	1.10961	0.150055
BP1026B_I0486	chorismate binding protein	338015	290188	292810	152	403500	369885	381719	191	0.422196	0.476166	1.25658	0.329501
BP1026B_I0487	3-methyl-2-oxobutanoate hydroxymethyltransferase	70412	60232	60308	78	71370	63070	66851	82	0.000947644	0.0020541	1.05128	0.0721498
BP1026B_I0488	deoxynucleoside kinase family protein	31218	19863	24128	36	28068	27385	28835	41	0.00396875	0.00735045	1.13889	0.187627
BP1026B_I0489	2-amino-4-hydroxy-6-hydroxymethyldihydropteridine pyrophosphokinase	71036	68923	74038	135	65441	64399	68600	125	5.10144e-06	1.93713e-05	0.925926	-0.111031
BP1026B_I0490	polyA polymerase	170162	149419	158785	103	169712	170414	168797	109	0.00214008	0.00421897	1.05825	0.0816838
BP1026B_I0491	HAD family hydrolase	45715	54638	57865	76	46550	52956	49606	72	1.36626e-05	4.67601e-05	0.947368	-0.0780025
BP1026B_I0492	DnaA regulatory inactivator Hda	13506	7702	7006	12	13245	12181	11486	16	0.0734735	0.100942	1.33333	0.415037
predicted RNA	-	49467	20097	33890	626	46399	53976	53053	929	0.986693	0.990483	1.48403	0.569516
BP1026B_I0493	hypothetical protein	17484	13679	16060	39	18469	16688	16764	43	0.00273062	0.00525731	1.10256	0.140863
BP1026B_I0494	tRNA delta(2)-isopentenylpyrophosphate transferase	66894	46652	51518	56	68971	60333	63668	65	0.0229262	0.0354206	1.16071	0.215013
BP1026B_I0495	DNA mismatch repair protein	155402	95844	110505	58	182576	141022	147468	76	0.25747	0.308285	1.31034	0.389947
BP1026B_I0496	DedA protein	63998	71841	68003	99	59520	68753	68122	96	2.96065e-05	9.35928e-05	0.969697	-0.0443941
BP1026B_I0497	small-conductance mechanosensitive channel	101318	120072	121221	130	122899	129671	126460	144	0.00213647	0.00421316	1.10769	0.147557
BP1026B_I0498	glutamine amidotransferase	21956	28293	27057	30	21387	23062	23763	27	1.10083e-06	4.94665e-06	0.9	-0.152003
BP1026B_I0499	mannose-1-phosphate guanylyltransferase/mannose-6-phosphate isomerase	107827	164269	149884	98	101632	119715	115052	78	1.19749e-11	1.64734e-10	0.795918	-0.329308
BP1026B_I0500	capsular polysaccharide biosynthesis/export periplasmic protein WcbA	90320	119765	111626	61	81643	95803	95625	52	1.1959e-08	8.58341e-08	0.852459	-0.230298
BP1026B_I0501	capsular polysaccharide glycosyltransferase biosynthesis protein WcbB	93465	138575	129192	104	87486	108658	101160	86	6.7568e-10	6.53088e-09	0.826923	-0.274175
BP1026B_I0502	capsular polysaccharide biosynthesis/export periplasmic protein WcbC	209801	312748	283373	230	226925	281073	272696	223	2.00286e-05	6.59178e-05	0.969565	-0.0445902
BP1026B_I0503	capsular polysaccharide export system inner membrane protein	435535	743482	629727	401	435836	548440	517129	333	0.105461	0.139187	0.830424	-0.26808
BP1026B_I0504	capsule polysaccharide export inner-membrane protein	77778	135465	120408	213	78448	104439	95157	177	3.17833e-09	2.63726e-08	0.830986	-0.267104
BP1026B_I0505	putative ATP-binding ABC transporter capsular polysaccharide export protein	204902	368477	313537	449	222836	304194	260567	399	3.74572e-07	1.87825e-06	0.888641	-0.170327
BP1026B_I0506	Glycosyl transferase, group 1 family protein	282693	469096	393342	264	289027	387456	345251	236	0.00328395	0.00620301	0.893939	-0.161751
BP1026B_I0507	Capsular polysaccharide biosynthesis protein WcbF	326997	537732	483459	339	356329	452177	424367	310	0.0259912	0.0396119	0.914454	-0.129017
BP1026B_I0509	hypothetical protein	25176	41558	34741	363	25426	31094	29124	306	6.6979e-08	4.05559e-07	0.842975	-0.246438
BP1026B_I0508	capsular polysaccharide biosynthesis protein	137836	221755	196131	287	123843	150913	143222	216	8.68227e-14	1.85251e-12	0.752613	-0.410019
BP1026B_I0510	Glyscosyl transferase, group 1 family protein	303540	511746	430860	231	305272	394660	350559	194	0.000721592	0.00161432	0.839827	-0.251836
BP1026B_I0511	capsular polysaccharide biosynthesis protein	213507	374679	321560	323	202595	264306	237211	250	5.91951e-11	7.23841e-10	0.773994	-0.369606
BP1026B_I0512	capsular polysaccharide biosynthesis protein WcbJ, NAD-dependent epimerase	100252	166896	151596	165	98762	136343	118546	139	1.20557e-09	1.0819e-08	0.842424	-0.247381
BP1026B_I0513	GDP-mannose 4,6-dehydratase	307885	517937	454844	420	319639	386998	368528	353	0.000585321	0.00133858	0.840476	-0.250721
BP1026B_I0514	D,D-heptose 7-phosphate kinase	281964	478540	411125	375	278160	360105	312272	304	8.51583e-05	0.000239339	0.810667	-0.302819
BP1026B_I0515	phosphoheptose isomerase	208435	339813	302865	537	205416	260001	222356	434	8.00735e-10	7.57618e-09	0.808194	-0.307227
BP1026B_I0516	D-glycero-D-manno-heptose 1-phosphateguanosyltransferase	128757	197176	182190	297	122146	148209	136884	238	3.44366e-11	4.35526e-10	0.801347	-0.319501
BP1026B_I0517	D-glycero-D-manno-heptose 1,7-bisphosphatephosphatase	123937	206698	181987	307	106418	141491	122387	222	5.61473e-16	1.84404e-14	0.723127	-0.467679
BP1026B_I0518	capsular polysaccharide export protein	110547	181683	161097	125	100157	126770	114890	94	6.56132e-14	1.44418e-12	0.752	-0.411195
BP1026B_I0519	short chain dehydrogenase/reductase family oxidoreductase	43657	34714	39171	67	43893	40238	43292	73	0.00672216	0.0117689	1.08955	0.123735
BP1026B_I0520	capsular polysaccharide biosynthesis protein WcbQ	66991	105053	91630	57	57482	75310	69383	43	4.51988e-11	5.64805e-10	0.754386	-0.406625
BP1026B_I0521	capsular polysaccharide biosynthesis fatty acid synthase	652525	579749	603985	80	642074	577969	593580	79	0.575954	0.626271	0.9875	-0.0181473
BP1026B_I0522	UDP-3-O-[3-hydroxymyristoyl] N-acetylglucosamine deacetylase	87673	39837	45399	62	99510	76550	79319	92	0.762302	0.796191	1.48387	0.569366
BP1026B_I0523	class-I aminotransferase	112889	100881	105590	80	112381	109574	108043	83	9.77376e-05	0.000269735	1.0375	0.0531113
BP1026B_I0524	acetyltransferase	18812	10082	12310	19	19761	15218	17188	25	0.063378	0.0884669	1.31579	0.395929
BP1026B_I0525	hypothetical protein	28716	24062	22709	21	27931	26244	26273	22	0.0010418	0.00222892	1.04762	0.0671142
BP1026B_I0526	hypothetical protein	5540	4208	4625	3	5614	4675	5528	4	0.0120091	0.0198507	1.33333	0.415037
BP1026B_I0527	PAP2 family protein	1351	652	739	1	2283	1417	1521	3	0.0142884	0.0231725	3	1.58496
BP1026B_I0528	hypothetical protein	174	203	125	1	515	424	392	4	1.22211e-07	6.93783e-07	4	2
BP1026B_I0529	hypothetical protein	556	518	373	1	783	683	844	2	0.266283	0.317928	2	1
BP1026B_I0530	AraC family transcriptional regulator	12842	12860	12029	13	14793	14194	14660	15	0.00536907	0.00960369	1.15385	0.206451
BP1026B_I0531	undecaprenyl-phosphate galactosephosphotransferase	8740	5863	6424	6	10949	9046	9546	9	0.246393	0.29655	1.5	0.584963
BP1026B_I0532	polysaccharide biosynthesis/export protein	4434	3514	3963	3	7405	6339	6787	5	0.722217	0.760912	1.66667	0.736966
BP1026B_I0533	protein-tyrosine-phosphatase	1038	557	939	1	1320	1671	1330	3	0.11136	0.146112	3	1.58496
BP1026B_I0534	Tyrosine-protein kinase Wzc	13659	13120	11789	5	15278	15281	16029	6	0.0185636	0.0293249	1.2	0.263034
BP1026B_I0535	O-antigen translocase	2583	1894	2293	1	3118	2700	2950	2	0.144405	0.184831	2	1
BP1026B_I0536	capsule polysaccharide biosynthesis protein	5292	6346	5261	4	4858	6026	5690	4	0.00071344	0.0016	1	0
BP1026B_I0537	serine O-acetyltransferase	2118	4285	2963	5	2402	3232	2992	5	1.34841e-05	4.63229e-05	1	0
BP1026B_I0539	hypothetical protein	5932	6603	5838	6	4980	6148	6395	6	0.000260238	0.000649869	1	0
BP1026B_I0538	Glycosyltransferase	2932	3593	3013	2	3299	3291	3112	2	0.00153155	0.0031366	1	0
BP1026B_I0541	2-dehydro-3-deoxyphosphooctonate aldolase	20100	22682	21186	25	18165	20029	20698	23	1.08077e-05	3.80453e-05	0.92	-0.120294
BP1026B_I0540	3-deoxy-manno-octulosonate-8-phosphatase	7769	5135	5685	11	7923	8269	9227	15	0.178014	0.222712	1.36364	0.447459
BP1026B_I0542	arabinose-5-phosphate isomerase	9335	7008	8036	8	10843	10664	9579	10	0.046296	0.0666093	1.25	0.321928
BP1026B_I0543	UTP-glucose-1-phosphate uridylyltransferase	25250	31023	29687	32	20817	24613	24786	26	1.93966e-08	1.32688e-07	0.8125	-0.29956
BP1026B_I0544	hypothetical protein	3750	2186	3236	13	4205	2936	2705	14	0.00700026	0.0122115	1.07692	0.106915
BP1026B_I0545	regulator of flagellar biosynthesis FlhD	6152	4731	4822	22	5111	5132	5430	22	0.00135607	0.0028149	1	0
BP1026B_I0546	Lys tRNA	10590	14238	12699	164	10025	11869	12483	150	7.24e-07	3.37921e-06	0.914634	-0.128733
BP1026B_I0547	hypothetical protein	2129314	2981338	2702344	3472	2145546	2541329	2313600	3111	0.00669171	0.0117222	0.896025	-0.158389
BP1026B_I0548	OmpA family outer membrane protein	1184139	1427121	1457454	2659	1203069	1417756	1235476	2520	0.237334	0.28708	0.947725	-0.07746
BP1026B_I0549	translocation protein TolB	518058	632838	595581	437	546276	600306	558812	426	0.521165	0.573354	0.974828	-0.0367798
BP1026B_I0550	TolA protein	50010	38509	42589	46	61952	56068	53956	61	0.270303	0.32236	1.32609	0.407175
BP1026B_I0551	tolR protein	55079	49151	58299	120	55350	64405	62460	134	0.00804471	0.0138524	1.11667	0.159199
BP1026B_I0552	tolQ protein	53210	68193	66681	79	58807	65987	61533	78	0.000103824	0.000284406	0.987342	-0.0183785
BP1026B_I0553	thioesterase	21661	22368	21659	45	21664	23391	24385	47	0.00107877	0.00229862	1.04444	0.0627358
BP1026B_I0554	short-chain dehydrogenase	30028	19397	20210	31	34132	30637	30898	42	0.262698	0.314066	1.35484	0.438121
BP1026B_I0555	serine hydroxymethyltransferase	383161	442844	421133	333	480209	548302	519097	413	0.566081	0.617033	1.24024	0.31062
BP1026B_I0556	transcriptional regulator NrdR	35208	18827	21351	58	47112	39550	46455	103	0.255326	0.30601	1.77586	0.82852
BP1026B_I0557	hypothetical protein	2874	1719	1265	3	2670	2310	2914	4	0.245933	0.29611	1.33333	0.415037
BP1026B_I0558	hypothetical protein	1728	1379	1753	3	1778	1894	1885	4	0.0106271	0.0178078	1.33333	0.415037
BP1026B_I0559	hypothetical protein	7879	5725	6968	8	9945	7468	7936	10	0.0351425	0.0519682	1.25	0.321928
BP1026B_I0560	hypothetical protein	1583	2438	2342	4	2115	2149	2342	4	0.000400171	0.000953026	1	0
BP1026B_I0561	fimbrial protein pilin	5674	5787	5724	12	5558	6294	5985	13	0.00244638	0.00477776	1.08333	0.115477
BP1026B_I0562	hypothetical protein	44318	39317	42551	91	46825	44018	45328	98	0.00431302	0.0079133	1.07692	0.106915
BP1026B_I0563	hypothetical protein	29008	26526	27764	71	30153	28800	27312	73	0.000383214	0.00091752	1.02817	0.0400774
BP1026B_I0564	transmembrane protein	1189289	977855	1159893	3660	1122539	1262614	1265078	4015	0.831184	0.857145	1.09699	0.133556
BP1026B_I0565	antioxidant protein LsfA	2464797	3986071	3576557	5230	2542172	3065017	2786712	4378	0.00131307	0.00273469	0.837094	-0.256539
predicted RNA	-	42019	3354	3934	288	95518	20457	38502	903	1.49185e-10	1.67413e-09	3.13542	1.64866
BP1026B_I0566	ISBma2, transposase	189928	279548	248548	163	162103	198148	178855	122	6.58239e-13	1.18653e-11	0.748466	-0.417991
BP1026B_I0567	glutaryl-CoA dehydrogenase	194892	252293	241869	193	174083	187344	181233	152	5.44408e-11	6.70937e-10	0.787565	-0.34453
BP1026B_I0568	IclR family transcriptional regulator	14420	7076	8617	12	18065	13249	14094	18	0.570816	0.621439	1.5	0.584963
BP1026B_I0569	hypothetical protein	49834	41692	43938	110	43100	45180	42882	107	0.000108135	0.0002948	0.972727	-0.0398927
BP1026B_I0571	EAL domain-containing protein	101146	100239	104101	126	94566	100719	102175	122	1.1613e-05	4.05842e-05	0.968254	-0.0465426
BP1026B_I0570	hypothetical protein	161	594	304	2	134	162	147	1	7.61757e-19	4.59471e-17	0.5	-1
BP1026B_I0572	metallo-beta-lactamase family protein	19210	26631	21939	23	18138	18758	20704	20	2.77938e-07	1.44449e-06	0.869565	-0.201634
BP1026B_I0573	FAD-dependent oxidoreductase	12047	12444	13022	7	11655	10200	11564	6	1.84827e-07	1.00907e-06	0.857143	-0.222392
BP1026B_I0574	hypothetical protein	685	927	834	3	793	529	367	2	1.87528e-08	1.29271e-07	0.666667	-0.584963
BP1026B_I0575	4-hydroxybenzoate transporter	7637	3415	3983	3	9058	8018	7423	6	0.916107	0.929626	2	1
BP1026B_I0577	homogentisate 1,2-dioxygenase	14957	14476	14813	11	15515	15343	14617	11	0.000219841	0.000559231	1	0
BP1026B_I0576	fumarylacetoacetase	15410	10034	10570	9	17080	14358	14849	11	0.058482	0.0821445	1.22222	0.289507
BP1026B_I0578	major facilitator superfamily transporter	11860	5030	7365	6	15277	12074	12636	11	0.906513	0.921497	1.83333	0.874469
BP1026B_I0579	major facilitator superfamily transporter	36122	21466	27137	25	40922	34280	34904	33	0.194542	0.24113	1.32	0.400538
BP1026B_I0580	nitroreductase family protein	3296	2526	2618	4	3538	2861	2724	4	0.00542875	0.00970216	1	0
BP1026B_I0581	D-lactate dehydrogenase	189972	244066	240116	223	212157	223301	226239	219	8.57674e-05	0.000240402	0.982063	-0.0261128
BP1026B_I0582	LysR family transcriptional regulator	1594817	2017172	1927784	1882	1568710	1696694	1660953	1673	0.0334724	0.04978	0.888948	-0.169829
BP1026B_I0583	alanine--glyoxylate aminotransferase	318590	247618	271321	229	293317	281449	289315	237	0.00182704	0.00365699	1.03493	0.0495395
BP1026B_I0584	AraC family transcriptional regulator	41880	22329	25685	31	46222	34955	41502	43	0.415584	0.469468	1.3871	0.472068
BP1026B_I0585	membrane protein	15782	15676	13965	16	14842	14029	13763	15	4.72215e-06	1.80183e-05	0.9375	-0.0931094
BP1026B_I0586	major facilitator superfamily transporter	23676	13219	14061	13	18487	16028	17229	14	0.000260899	0.000651261	1.07692	0.106915
BP1026B_I0587	xanthine dehydrogenase subunit A	24136	14866	18978	12	24077	19440	21100	14	0.00509028	0.00915987	1.16667	0.222392
BP1026B_I0588	xanthine dehydrogenase, subunit B	28988	25193	25107	11	25307	24213	23854	10	7.53716e-06	2.74727e-05	0.909091	-0.137504
BP1026B_I0589	solute-binding periplasmic protein	14909	9915	9780	14	12856	12509	13396	16	0.00151723	0.00311031	1.14286	0.192645
BP1026B_I0590	hypothetical protein	21296	14612	15295	42	28695	19567	20778	56	0.177668	0.222458	1.33333	0.415037
predicted RNA	-	63096	37160	43283	520	71574	60774	57083	686	0.292063	0.34516	1.31923	0.399697
BP1026B_I0591	TonB-dependent siderophore receptor family protein	49832	22197	28003	15	51821	43157	44789	22	0.576792	0.626965	1.46667	0.552541
BP1026B_I0592	iron chelate uptake ABC transporter, ATP-binding component	9174	5096	6495	8	10469	7762	8032	11	0.0528157	0.0750086	1.375	0.459432
BP1026B_I0593	periplasmic binding protein	26301	22642	24894	23	25422	23860	26612	24	0.000359405	0.000865801	1.04348	0.0614005
BP1026B_I0594	FecCD-family membrane transporter protein	6239	1885	2766	3	7833	4946	5296	5	0.731457	0.768431	1.66667	0.736966
BP1026B_I0595	LysR family regulatory protein	23580	10058	13301	16	28075	20576	23521	25	0.715095	0.754929	1.5625	0.643856
BP1026B_I0596	DSBA-like thioredoxin domain-containing protein	79939	75480	71971	118	90701	83029	81659	133	0.00405857	0.00748807	1.12712	0.172639
BP1026B_I0597	hypothetical protein	36182	34764	35658	24	38032	35567	35104	25	0.00121995	0.00255859	1.04167	0.0588937
BP1026B_I0598	phospholipid-binding domain-containing protein	75296	61153	57781	175	72957	67706	69759	190	0.00211645	0.00417895	1.08571	0.118644
BP1026B_I0599	D-(-)-3-hydroxybutyrate-oligomer hydrolase	206707	174721	186242	90	228973	212898	208136	103	0.0178594	0.0283626	1.14444	0.194647
BP1026B_I0600	hypothetical protein	300	874	301	4	246	301	338	2	6.16304e-08	3.76077e-07	0.5	-1
BP1026B_I0601	hypothetical protein	6616	8692	6847	23	5937	9406	7642	24	0.000851732	0.00186685	1.04348	0.0614005
BP1026B_I0602	serine-type carboxypeptidase family protein	122954	141398	143532	74	112969	136309	120563	67	2.03481e-07	1.09694e-06	0.905405	-0.143364
BP1026B_I0603	permease	24073	16711	15781	23	25621	23132	23455	30	0.0778688	0.106259	1.30435	0.383329
BP1026B_I0604	EmrB/QacA family drug resistance transporter	24783	23073	23282	16	27563	24994	26243	18	0.00326046	0.00616421	1.125	0.169925
BP1026B_I0605	glycerophosphoryl diester phosphodiesterase family protein	87234	73517	83135	71	95948	90340	91243	81	0.00476734	0.00865573	1.14085	0.190103
BP1026B_I0606	amino acid transporter LysE	8997	7522	6328	12	11952	7391	7920	14	0.0140384	0.0228083	1.16667	0.222392
BP1026B_I0607	acetyltransferase	1001	541	538	1	1458	939	967	2	0.192993	0.239494	2	1
BP1026B_I0608	DNA-binding protein	4153	2501	3056	5	5209	4572	5900	8	0.730645	0.767986	1.6	0.678072
BP1026B_I0609	metallo-beta-lactamase family protein	40976	62443	52961	42	45128	52080	45697	38	3.78231e-06	1.48755e-05	0.904762	-0.14439
BP1026B_I0610	transcriptional regulator	11380	14722	11379	28	10662	12352	12676	27	4.23957e-06	1.6447e-05	0.964286	-0.0524674
predicted RNA	-	2229975	4006275	3825316	12107	2284307	3394394	2582804	9941	0.00088708	0.00193351	0.821095	-0.284379
BP1026B_I0611	lipoprotein	79249	86727	83509	52	75544	81223	75228	48	4.0673e-06	1.5867e-05	0.923077	-0.115477
BP1026B_I0612	lipoprotein	60997	61786	58575	48	58931	60450	58175	47	6.46023e-05	0.000186151	0.979167	-0.0303736
BP1026B_I0613	OmpW family outer membrane protein	40194	38123	41653	45	37624	39067	39548	44	0.000207355	0.00053048	0.977778	-0.0324215
BP1026B_I0614	activator protein	316074	353518	350145	658	214831	229651	216767	427	1.25581e-17	5.96794e-16	0.648936	-0.623852
BP1026B_I0615	hypothetical protein	36462	21170	24739	26	36621	31340	31505	32	0.0410178	0.0596856	1.23077	0.29956
BP1026B_I0616	zinc-binding alcohol dehydrogenase	99984	84959	87485	90	103003	96507	101996	99	0.00151224	0.00310269	1.1	0.137504
BP1026B_I0617	transcriptional regulator family protein	108663	175756	154048	335	116461	145548	142698	310	1.11929e-06	5.01882e-06	0.925373	-0.111893
BP1026B_I0618	hypothetical protein	258	467	427	2	650	589	615	4	0.171317	0.215236	2	1
BP1026B_I0619	hypothetical protein	2414	3413	2642	6	2195	2663	1793	5	6.12328e-10	6.00177e-09	0.833333	-0.263034
BP1026B_I0620	hypothetical protein	12680	12923	13125	5	13733	12365	11035	5	6.12349e-06	2.28239e-05	1	0
BP1026B_I0621	co-chaperonin GroES	3174987	5060037	4436660	14366	3449899	4131290	3878998	12993	0.00749212	0.012972	0.904427	-0.144924
BP1026B_I0622	chaperonin GroEL	30255598	43174830	40058502	23052	34685947	40762772	36861782	22813	0.200815	0.247536	0.989632	-0.0150357
BP1026B_I0623	hydroxymethylpyrimidine kinase	166314	159836	164748	192	182311	165487	166331	201	0.00109434	0.00232627	1.04688	0.0660892
BP1026B_I0624	rubredoxin	138008	222506	196036	1212	142851	197030	171504	1114	1.58645e-06	6.86803e-06	0.919142	-0.12164
BP1026B_I0625	hypothetical protein	111949	66766	67533	61	160831	98989	116536	94	0.870254	0.890991	1.54098	0.623852
BP1026B_I0626	hypothetical protein	836518	1098608	1000595	1690	827707	903079	903103	1516	0.596685	0.646216	0.897041	-0.156753
BP1026B_I0627	Holliday junction resolvase-like protein	192463	110757	105601	309	213645	150788	174284	407	0.392156	0.446784	1.31715	0.397422
BP1026B_I0628	bifunctional pyrimidine regulatory protein PyrR/uracil phosphoribosyltransferase	56591	32556	44313	85	60298	58676	54664	111	0.240069	0.289885	1.30588	0.385025
BP1026B_I0629	aspartate carbamoyltransferase catalytic subunit	78885	79073	77853	76	84089	81160	82023	79	0.000476673	0.00110665	1.03947	0.0558532
BP1026B_I0630	dihydroorotase	264009	235707	240571	193	254746	235856	245565	192	8.51213e-05	0.000239339	0.994819	-0.00749454
BP1026B_I0631	acyltransferase family protein	304786	260015	271961	320	301906	285146	298902	339	0.00809152	0.0139178	1.05937	0.0832134
BP1026B_I0632	diadenosine tetraphosphatase	61809	44243	49356	61	67924	49983	54624	67	0.00603463	0.0106664	1.09836	0.135352
BP1026B_I0633	dTDP-glucose 4,6-dehydratase	216180	228418	233235	213	199754	218724	212783	199	7.11824e-06	2.60822e-05	0.934272	-0.098085
BP1026B_I0634	glucose-1-phosphate thymidylyltransferase	330468	412050	389312	422	300437	340391	320717	358	0.000447758	0.00104884	0.848341	-0.237283
BP1026B_I0635	dTDP-4-dehydrorhamnose 3,5-epimerase	119722	213547	178916	309	110785	141783	128777	230	1.90658e-14	4.8032e-13	0.744337	-0.425973
BP1026B_I0636	dTDP-4-dehydrorhamnose reductase	147392	222722	190898	208	136088	155888	147474	163	5.27903e-12	8.1165e-11	0.783654	-0.351712
BP1026B_I0637	ABC-2 type transport system integral membrane protein	39949	69000	56618	66	43711	53650	51969	59	1.46186e-06	6.37709e-06	0.893939	-0.161751
BP1026B_I0638	polysaccharide ABC transporter, ATP-binding protein	190074	288599	257656	174	165167	211411	196246	135	2.0503e-11	2.67949e-10	0.775862	-0.366128
BP1026B_I0639	O-antigen acetylase WbiA	165769	260270	230043	176	146337	193457	169891	137	1.50799e-11	2.03432e-10	0.778409	-0.3614
BP1026B_I0640	NAD-dependent epimerase/dehydratase	222896	321459	303061	293	207058	250716	233286	239	1.53675e-09	1.35015e-08	0.8157	-0.29389
BP1026B_I0641	glycosyltransferase	347412	592142	515210	524	293932	364611	344096	361	2.76479e-07	1.4381e-06	0.688931	-0.537568
BP1026B_I0642	O-antigen methyl transferase	501928	800576	714432	389	435624	532824	505596	284	0.0188051	0.0296319	0.730077	-0.453879
BP1026B_I0643	glycosyl transferase family protein	274042	435725	395054	199	217696	266941	253005	133	1.73695e-15	5.36743e-14	0.668342	-0.581342
BP1026B_I0644	glycosyl transferase WbiF	68419	108708	96948	95	59703	77074	70615	72	1.5465e-11	2.07735e-10	0.757895	-0.399931
BP1026B_I0645	UDP-glucose 4-epimerase	67696	74881	70119	73	59619	64040	65936	65	7.47127e-07	3.48197e-06	0.890411	-0.167457
BP1026B_I0646	glycoside hydrolase family protein	40808	57493	57816	53	39358	46840	44227	44	5.09353e-08	3.16353e-07	0.830189	-0.268489
BP1026B_I0647	polysaccharide biosynthesis protein	171298	184538	200947	96	159260	172922	171595	87	6.31029e-07	2.98751e-06	0.90625	-0.142019
BP1026B_I0648	glycosyl transferase family protein	80841	104076	93488	83	78636	83137	90432	75	7.5924e-07	3.52794e-06	0.903614	-0.146221
BP1026B_I0649	UDP-glucose 4-epimerase	161786	148556	157411	152	161181	171233	166964	162	0.00250718	0.0048813	1.06579	0.0919225
BP1026B_I0650	glycoside hydrolase family protein	16629	9947	10495	10	17056	14165	13854	13	0.0186444	0.0294229	1.3	0.378512
BP1026B_I0651	glycosyl transferase family protein	16635	10377	10458	14	19572	16520	19139	21	0.491805	0.544877	1.5	0.584963
BP1026B_I0652	hypothetical protein	19027	12016	13309	11	20483	17920	19816	14	0.127623	0.165067	1.27273	0.347923
BP1026B_I0653	phosphoglucomutase/phosphomannomutase family protein	608559	569468	574604	411	719721	665598	653868	479	0.874396	0.894414	1.16545	0.220887
BP1026B_I0654	lipopolysaccharide heptosyltransferase I	55803	39806	43456	46	66716	54714	52731	58	0.125007	0.162152	1.26087	0.334419
BP1026B_I0655	hypothetical protein	287306	328456	302874	346	273586	284872	299825	323	6.53183e-05	0.000187955	0.933526	-0.0992379
BP1026B_I0656	3-deoxy-D-manno-octulosonic-acid transferase	46964	14276	20695	19	53200	33965	41202	30	0.833481	0.858809	1.57895	0.658963
BP1026B_I0657	urease accessory protein UreG	33295	44562	38474	59	30257	34032	31451	49	2.88077e-08	1.88437e-07	0.830508	-0.267933
BP1026B_I0658	urease accessory protein	8603	7089	6273	10	8877	6195	7493	11	0.000717216	0.0016051	1.1	0.137504
BP1026B_I0659	urease accessory protein UreE	15022	17732	17908	26	13437	12475	14785	21	8.46981e-10	7.95376e-09	0.807692	-0.308122
BP1026B_I0660	urease subunit alpha	7700	7162	7161	4	10414	10207	9543	5	0.174384	0.218651	1.25	0.321928
BP1026B_I0661	urease, beta/gamma subunit	365	59	217	0	350	384	510	1	0.00418513	0.00770344	#DIV/0!	#DIV/0!
BP1026B_I0662	urease subunit gamma	842	924	1388	3	945	1081	864	3	0.000342443	0.000829079	1	0
BP1026B_I0663	UreD-family accessory protein	10570	3599	5632	7	11714	10982	10807	12	0.759555	0.794247	1.71429	0.777608
BP1026B_I0664	branched-chain amino acid ABC transporter ATP-binding protein	2605	2991	3136	4	2597	3187	3296	4	0.00188511	0.00376092	1	0
BP1026B_I0665	branched-chain amino acid ABC transporter ATP-binding protein	1697	1291	1696	1	1645	1430	1954	1	0.00286514	0.00549367	1	0
BP1026B_I0666	branched-chain amino acid transport system, permease	1208	1244	2073	1	1062	1506	1911	1	0.00045158	0.00105621	1	0
BP1026B_I0667	branched-chain amino acid ABC transporter permease	3427	1700	1437	1	3360	2259	2736	1	0.0973615	0.129588	1	0
BP1026B_I0668	branched-chain amino acid ABC transporter substrate-binding protein	5282	6712	6883	4	5128	4975	5708	4	4.62961e-06	1.77299e-05	1	0
BP1026B_I0669	omega amino acid--pyruvate transaminase	129479	113542	114839	89	131137	122214	120061	93	0.00024166	0.000607101	1.04494	0.0634254
BP1026B_I0670	Rhodanese-related sulfurtransferase	168472	190333	174007	548	168896	156553	161633	501	1.13097e-06	5.06754e-06	0.914234	-0.129365
BP1026B_I0671	protein-L-isoaspartate(D-aspartate) O-methyltransferase	261162	190920	215557	340	299501	248410	260969	412	0.066305	0.0921221	1.21176	0.27711
BP1026B_I0672	hypothetical protein	50137	34589	39814	160	46827	36553	39695	159	0.000355871	0.000857948	0.99375	-0.00904514
BP1026B_I0673	coproporphyrinogen III oxidase	792626	769836	787842	561	710350	717220	718864	512	0.384484	0.43908	0.912656	-0.131857
BP1026B_I0674	proteinase inhibitor	1413	326	248	2	1756	765	1048	5	0.0308239	0.0461917	2.5	1.32193
BP1026B_I0675	hypothetical protein	18364	17033	15924	29	18451	20478	19440	33	0.00820806	0.0141066	1.13793	0.186413
BP1026B_I0676	undecaprenyl pyrophosphate phosphatase	242288	227136	223617	277	276270	259366	266028	321	0.0196945	0.0308936	1.15884	0.212687
BP1026B_I0677	tRNA (guanine-N(7)-)-methyltransferase	34757	28959	32824	40	40413	36135	36505	47	0.0413353	0.0600779	1.175	0.232661
BP1026B_I0678	Gly tRNA	244	470	521	5	233	377	441	4	0.005172	0.00928561	0.8	-0.321928
BP1026B_I0679	Sir2 family transcriptional regulator	33010	36338	33207	40	28866	27724	28452	33	2.54345e-08	1.69195e-07	0.825	-0.277534
BP1026B_I0680	methyl transferase	24210	23785	24442	33	23161	23985	23807	32	7.75988e-05	0.000219764	0.969697	-0.0443941
BP1026B_I0681	hypothetical protein	121708	125914	125904	101	115744	112871	109780	92	1.37559e-07	7.67028e-07	0.910891	-0.13465
BP1026B_I0683	Integral membrane protein possibly involved inchromosome condensation	36340	26786	28018	78	40702	36404	39617	100	0.186034	0.231729	1.28205	0.358454
BP1026B_I0682	hypothetical protein	21268	26480	20823	64	19942	21575	21852	59	1.06738e-05	3.76447e-05	0.921875	-0.117357
BP1026B_I0684	hypothetical protein	53684	73016	64120	112	49456	56198	54552	94	1.58648e-08	1.1132e-07	0.839286	-0.252766
BP1026B_I0685	hypothetical protein	17566	5389	8535	9	23534	14541	14884	15	0.726297	0.764568	1.66667	0.736966
BP1026B_I0687	hypothetical protein	5356	2777	3692	14	5496	4520	4441	17	0.0832595	0.113	1.21429	0.280108
BP1026B_I0686	serine/threonine dehydratase	47897	26284	27967	34	50614	40730	43965	45	0.319661	0.372582	1.32353	0.40439
BP1026B_I0688	LysE family protein	18007	13839	15385	23	22323	15871	16749	27	0.0128131	0.021019	1.17391	0.231326
BP1026B_I0689	3-octaprenyl-4-hydroxybenzoate carboxy-lyase	48300	51711	51037	32	49354	50861	51549	32	0.000220828	0.000561286	1	0
BP1026B_I0690	transglycosylase	34368	32328	33504	30	41262	37485	38844	35	0.046889	0.0673078	1.16667	0.222392
BP1026B_I0691	aminotransferase	42520	23622	27727	25	49836	40680	41055	35	0.567593	0.618467	1.4	0.485427
BP1026B_I0692	Transcription termination protein NusB	529263	468836	517826	1153	400118	431621	418005	951	0.00586997	0.01043	0.824805	-0.277875
BP1026B_I0693	6,7-dimethyl-8-ribityllumazine synthase	242428	305334	298661	540	252877	297651	257551	516	1.21212e-05	4.21721e-05	0.955556	-0.0655883
BP1026B_I0694	bifunctional 3,4-dihydroxy-2-butanone 4-phosphate synthase/GTP cyclohydrolase II-like protein	180779	220714	213597	180	198182	200123	195380	174	3.19571e-05	9.96851e-05	0.966667	-0.0489096
BP1026B_I0695	riboflavin synthase subunit alpha	168559	206665	186267	304	160912	163008	160792	262	2.77447e-08	1.8301e-07	0.861842	-0.214505
BP1026B_I0696	riboflavin biosynthesis protein RibD	104647	40176	52130	57	149112	93274	98422	99	0.368525	0.422084	1.73684	0.796467
BP1026B_I0697	glutamate-1-semialdehyde aminotransferase	243108	118309	140915	130	278326	207577	227848	185	0.925687	0.937493	1.42308	0.509014
BP1026B_I0698	hypothetical protein	18442	20251	21385	43	17077	17206	17644	37	4.41315e-07	2.16448e-06	0.860465	-0.216811
BP1026B_I0699	hypothetical protein	7953	10517	9528	17	6691	7526	8044	14	9.65733e-09	7.11038e-08	0.823529	-0.280108
BP1026B_I0700	major facilitator superfamily transporter	17024	20235	18508	15	18844	19581	22359	16	0.00293009	0.00560208	1.06667	0.0931094
BP1026B_I0701	hypothetical protein	5695	2446	3055	9	7638	4815	6195	16	0.750247	0.785562	1.77778	0.830075
BP1026B_I0702	D-cysteine desulfhydrase	4409	1567	2171	2	5916	3632	4384	4	0.300629	0.353287	2	1
BP1026B_I0703	Cystine ABC transporter, ATP-binding protein	9505	8248	7872	11	8849	9890	9692	13	0.00169789	0.00343133	1.18182	0.241008
BP1026B_I0704	His/Glu/Gln/Arg/opine ABC transporter permease	3826	3833	3907	5	4236	3723	3584	5	0.00213183	0.00420666	1	0
BP1026B_I0705	ABC transporter substrate-binding protein	11512	9300	8768	12	11275	10190	10037	13	0.000400286	0.000953026	1.08333	0.115477
BP1026B_I0706	hypothetical protein	1222	2431	1818	11	1373	2926	1327	12	0.000436085	0.00102501	1.09091	0.125531
BP1026B_I0707	bifunctional glucokinase/RpiR family transcriptional regulator	171509	180424	176693	91	156710	154509	151256	80	4.91933e-08	3.07667e-07	0.879121	-0.185867
BP1026B_I0708	6-phosphogluconolactonase	19888	6994	8812	17	23597	14701	18276	27	0.890368	0.907585	1.58824	0.667425
BP1026B_I0709	glucose-6-phosphate 1-dehydrogenase	192461	158114	170642	118	198193	185881	187720	129	0.00513361	0.00922991	1.09322	0.128584
BP1026B_I0710	maltose ABC transporter, periplasmic maltose-binding protein	508866	585131	567436	443	497722	531099	509136	410	0.295628	0.348389	0.925508	-0.111683
BP1026B_I0711	ABC transporter permease	103042	98374	94185	104	93014	100436	102435	105	4.01062e-05	0.000122486	1.00962	0.0138058
BP1026B_I0712	ABC transporter permease	133728	164900	158545	177	124018	130766	129985	149	1.78663e-09	1.548e-08	0.841808	-0.248437
BP1026B_I0713	ABC transporter ATP-binding protein	387030	512178	465812	406	351041	382603	379304	331	0.000190026	0.000489848	0.815271	-0.294649
BP1026B_I0714	hypothetical protein	32501	19674	20675	39	41788	29218	32988	55	0.507063	0.559903	1.41026	0.495957
BP1026B_I0715	Smr domain-containing protein	46527	36540	37294	54	50809	50725	45740	66	0.0863904	0.116744	1.22222	0.289507
BP1026B_I0716	thioredoxin-disulfide reductase	318947	276296	296027	308	386673	399028	379576	403	0.609944	0.658664	1.30844	0.387849
BP1026B_I0717	cell division ftsk transmembrane protein	390894	381411	388470	167	393634	404409	421226	176	0.187551	0.233434	1.05389	0.0757273
BP1026B_I0718	outer-membrane lipoprotein carrier protein	59405	53779	54592	78	61885	63516	68843	91	0.0176065	0.0280035	1.16667	0.222392
BP1026B_I0719	recombination factor protein RarA	87855	53263	58858	50	98778	82560	86674	68	0.200479	0.24722	1.36	0.443607
BP1026B_I0720	hypothetical protein	16642	17091	19432	66	15077	16977	18826	63	2.93895e-05	9.29705e-05	0.954545	-0.0671142
BP1026B_I0721	seryl-tRNA synthetase	370916	393724	375716	291	377704	387390	383781	294	0.0385016	0.0563906	1.01031	0.014797
BP1026B_I0722	Ser tRNA	24941	42025	35720	376	19528	27340	22360	253	2.22173e-14	5.55256e-13	0.672872	-0.571595
BP1026B_I0723	hypothetical protein	1001737	1768776	1600447	5336	819087	1085064	932737	3463	0.0194571	0.0305595	0.648988	-0.623736
BP1026B_I0725	acetyltransferase	64894	45827	52614	95	65524	66143	68943	116	0.067916	0.0940479	1.22105	0.288125
BP1026B_I0726	septum formation inhibitor	86601	90167	92752	110	97556	101206	97528	121	0.00131312	0.00273469	1.1	0.137504
BP1026B_I0727	septum site-determining protein MinD	208636	276459	254994	302	194666	224554	213081	258	3.06417e-08	1.99394e-07	0.854305	-0.227177
BP1026B_I0728	cell division topological specificity factor MinE	26715	21990	23211	94	23825	25868	26869	100	0.00108747	0.002314	1.06383	0.0892673
BP1026B_I0729	hypothetical protein	1610	1685	1665	3	3447	1771	2264	5	0.90178	0.91728	1.66667	0.736966
BP1026B_I0730	hypothetical protein	2123	420	825	11	1796	1165	1452	14	0.349467	0.403008	1.27273	0.347923
BP1026B_I0731	voltage gated chloride channel family protein	33995	30948	28887	18	34103	29393	32555	19	0.000550593	0.00126701	1.05556	0.0780025
BP1026B_I0732	lipopolysaccharide heptosyltransferase I	43219	38645	39697	39	41191	33854	35856	36	1.70055e-05	5.71678e-05	0.923077	-0.115477
BP1026B_I0733	hypothetical protein	47966	25020	32194	191	41675	41709	41005	226	0.0550902	0.0779564	1.18325	0.24275
BP1026B_I0734	metabolite:proton symporter family protein	12044	8608	8714	7	19095	14312	15773	12	0.731325	0.768431	1.71429	0.777608
BP1026B_I0735	TonB domain-containing protein	10412	8688	11490	20	11084	9914	10079	20	7.01211e-05	0.000200305	1	0
BP1026B_I0736	hypothetical protein	2320	2476	2569	4	2190	2370	1635	3	3.25768e-08	2.10675e-07	0.75	-0.415037
BP1026B_I0737	integrase	1054	2039	1434	7	917	1170	1216	5	3.89846e-09	3.13527e-08	0.714286	-0.485427
BP1026B_I0738	Integrase	5560	5904	6037	25	4347	5649	5935	23	9.03309e-05	0.000251507	0.92	-0.120294
BP1026B_I0739	Ser tRNA	771	665	1129	9	646	601	688	7	5.50615e-07	2.64472e-06	0.777778	-0.36257
BP1026B_I0740	coproporphyrinogen III oxidase	70466	61922	64409	53	78404	76523	80472	64	0.0267067	0.040594	1.20755	0.27208
BP1026B_I0741	deoxyribonucleotide triphosphate pyrophosphatase	59005	30846	37539	67	82259	57676	61204	106	0.528179	0.580129	1.58209	0.661831
BP1026B_I0742	ribonuclease PH	111971	59289	74684	111	139016	122277	123013	175	0.94867	0.957523	1.57658	0.656795
BP1026B_I0743	hypothetical protein	138190	145150	149992	156	167258	175592	167995	184	0.047717	0.0684023	1.17949	0.23816
BP1026B_I0744	guanylate kinase	120053	169049	159501	218	152075	175148	162084	238	0.0050306	0.0090707	1.09174	0.126633
BP1026B_I0745	DNA-directed RNA polymerase subunit omega	55407	63395	66233	302	60412	61398	64072	303	0.00018207	0.000471175	1.00331	0.00476924
BP1026B_I0746	guanosine-3',5'-bis(diphosphate) 3'-pyrophosphohydrolase	381188	514967	471359	192	390111	435330	418484	174	0.0303002	0.0455156	0.90625	-0.142019
BP1026B_I0747	Arg tRNA	21835	34578	25784	355	24827	30277	28687	362	0.000240466	0.000604345	1.01972	0.0281707
BP1026B_I0748	Arg tRNA	9627	15855	14309	172	10463	12617	11780	150	8.73713e-08	5.13665e-07	0.872093	-0.197446
BP1026B_I0749	transcription elongation factor GreB	564754	757635	682257	1184	491826	558247	548672	944	0.0878322	0.118387	0.797297	-0.32681
BP1026B_I0750	outer membrane protein	6898723	9451733	9207339	7473	6599596	7701848	6804584	6171	0.00043726	0.00102693	0.825773	-0.276183
BP1026B_I0751	hypothetical protein	14283	17057	14791	58	12736	13985	15960	53	2.47535e-06	1.02292e-05	0.913793	-0.130061
BP1026B_I0752	cold shock transcription regulator protein	14913593	25284887	22233287	102012	26383372	37534720	31952387	156651	0.957759	0.965455	1.53561	0.618815
BP1026B_I0753	DNA polymerase/helicase	65085	61065	60792	54	74384	73420	73110	64	0.0229192	0.0354206	1.18519	0.245112
BP1026B_I0754	chorismate mutase	10272	4422	5552	11	11906	7890	8856	16	0.264366	0.31588	1.45455	0.540568
BP1026B_I0755	hypothetical protein	37987	60506	51631	340	29780	34563	35836	227	1.80312e-15	5.54461e-14	0.667647	-0.582842
BP1026B_I0756	hypothetical protein	19250	8801	9871	32	19249	13212	15996	41	0.058752	0.0824684	1.28125	0.357552
BP1026B_I0757	TonB-dependent receptor	43348	40772	41230	17	39286	38028	39937	16	4.63395e-05	0.000138753	0.941176	-0.0874628
BP1026B_I0758	lipoprotein	15176	8179	8958	8	15560	13586	13962	11	0.100711	0.133706	1.375	0.459432
BP1026B_I0759	hypothetical protein	8628	2476	3684	9	8378	6362	7523	14	0.551062	0.602232	1.55556	0.63743
BP1026B_I0760	hypothetical protein	219665	219693	218316	869	228201	221434	222542	889	0.0004512	0.00105572	1.02301	0.0328272
BP1026B_I0761	hypothetical protein	1293	658	1265	4	1183	963	1327	4	0.0298873	0.0449277	1	0
BP1026B_I0762	hypothetical protein	1055	680	1030	1	1297	1150	900	2	0.288607	0.341655	2	1
BP1026B_I0763	hypothetical protein	703	183	454	1	1210	519	652	1	0.0464723	0.0667707	1	0
BP1026B_I0764	Thr tRNA	701	632	465	7	396	534	556	6	0.000139231	0.000368408	0.857143	-0.222392
BP1026B_I0765	fructose-1,6-bisphosphatase	305064	355273	341286	328	298106	319177	323118	308	0.00270923	0.00522441	0.939024	-0.0907655
BP1026B_I0766	transcriptional activator protein	9602	6805	9660	9	9598	9327	8584	9	0.000409354	0.000971944	1	0
BP1026B_I0767	5-methyltetrahydropteroyltriglutamate/homocysteine S-methyltransferase	12005	9805	9823	4	11436	10054	10504	4	5.39493e-05	0.00015881	1	0
BP1026B_I0768	aminopeptidase N	205161	234852	225173	82	204378	222132	215991	79	4.19999e-05	0.000127155	0.963415	-0.0537713
BP1026B_I0769	lipoprotein	251947	235496	244835	341	223877	233720	237447	324	1.17048e-05	4.08367e-05	0.950147	-0.0737779
BP1026B_I0770	hypothetical protein	36840	29972	34070	58	32478	34588	35333	59	0.000781627	0.00173073	1.01724	0.0246621
BP1026B_I0771	guanine deaminase	21010	12952	12903	11	22010	18290	20040	15	0.0915097	0.122763	1.36364	0.447459
BP1026B_I0772	xanthine/uracil permease family protein	13661	16519	14688	10	14607	14612	16287	11	0.000138232	0.000366806	1.1	0.137504
BP1026B_I0773	adenosine deaminase	40210	38606	39722	38	43235	43104	42345	41	0.00664128	0.0116436	1.07895	0.109624
BP1026B_I0774	xanthine dehydrogenase accessory factor	16522	10252	10392	12	17108	14181	15537	15	0.0420609	0.0610477	1.25	0.321928
BP1026B_I0775	DsbB family disulfide bond formation protein	13011	9608	10971	21	13845	13202	12744	26	0.0071545	0.0124563	1.2381	0.308122
BP1026B_I0776	amidase	17051	6993	8131	7	17277	12595	14668	10	0.187235	0.233087	1.42857	0.514573
BP1026B_I0777	glutamine amidotransferase	312979	320518	336801	243	303116	321282	309796	234	0.00395703	0.00733525	0.962963	-0.0544478
BP1026B_I0778	citrate-proton symporter	29177	20945	21936	17	29031	29694	28286	21	0.0227407	0.035162	1.23529	0.304855
BP1026B_I0779	hypothetical protein	29146	9257	13822	9	32779	23851	26257	14	0.907264	0.921802	1.55556	0.63743
BP1026B_I0780	oxygenase	153874	77835	106744	68	149310	123830	132417	82	0.0281887	0.0426194	1.20588	0.270089
BP1026B_I0781	NAD-dependent formate dehydrogenase subunit delta	51943	32061	35881	153	52674	43851	47085	183	0.0577183	0.0811991	1.19608	0.258312
BP1026B_I0782	NAD-dependent formate dehydrogenase subunit alpha	251059	201356	212229	74	256586	212995	228152	78	0.00121822	0.00255582	1.05405	0.0759489
BP1026B_I0783	NAD-dependent formate dehydrogenase subunit beta	17772	12197	12117	8	17694	15284	15918	10	0.00925669	0.0157236	1.25	0.321928
BP1026B_I0784	NAD-dependent formate dehydrogenase gamma subunit	7402	2602	4619	10	7798	6423	6686	14	0.359911	0.413578	1.4	0.485427
BP1026B_I0785	regulatory protein	43362	21585	26591	27	45922	35770	37057	35	0.226365	0.274659	1.2963	0.374396
BP1026B_I0786	hypothetical protein	41765	70597	66729	226	45634	58783	46571	190	2.72978e-08	1.80251e-07	0.840708	-0.250323
BP1026B_I0787	hypothetical protein	29050	11614	15568	29	35182	23848	26715	44	0.679524	0.722381	1.51724	0.601451
BP1026B_I0788	hypothetical protein	1097	1250	1561	10	898	1076	946	7	1.37403e-08	9.78356e-08	0.7	-0.514573
BP1026B_I0789	phosphoglycolate phosphatase	20776	7463	9827	17	23052	18507	21232	28	0.854563	0.877792	1.64706	0.719892
BP1026B_I0790	3-demethylubiquinone-9 3-methyltransferase	102065	92366	97165	119	104665	112086	111134	134	0.00198807	0.00394407	1.12605	0.171271
BP1026B_I0791	outer membrane protein a	8766036	13287637	12350795	16989	9970552	11607636	10461525	15822	0.0340512	0.0505	0.931308	-0.102669
BP1026B_I0792	DNA gyrase subunit A	739616	936288	884821	320	795795	842368	836276	309	0.874582	0.894414	0.965625	-0.0504651
BP1026B_I0793	hypothetical protein	2282406	3311541	3087684	4847	2638179	3091240	2927608	4833	0.0260828	0.0397129	0.997112	-0.00417309
BP1026B_I0794	phosphoserine aminotransferase	230494	293488	278490	246	252476	286689	277316	251	0.00018771	0.000484569	1.02033	0.029029
BP1026B_I0795	chorismate mutase/prephenate dehydratase	191057	158351	170807	160	206117	209381	209118	192	0.0684744	0.0947793	1.2	0.263034
BP1026B_I0796	bifunctional prephenate dehydrogenase/3-phosphoshikimate 1-carboxyvinyltransferase	89922	72990	77465	35	97049	91256	92028	41	0.00916605	0.015594	1.17143	0.228269
BP1026B_I0797	cytidylate kinase	28508	25402	24065	37	33482	29592	27984	44	0.0116217	0.0192865	1.18919	0.249978
predicted RNA	-	99033	146052	137337	917	128514	154877	136544	1007	0.00292727	0.0055984	1.09815	0.13507
BP1026B_I0798	integration host factor subunit beta	613202	822663	748670	3034	635752	720368	717515	2880	0.425282	0.479044	0.949242	-0.0751523
BP1026B_I0799	hypothetical protein	69404	72348	73940	244	76061	78266	81524	267	0.00226318	0.0044407	1.09426	0.129959
BP1026B_I0800	hypothetical protein	126522	134973	132914	112	139982	158048	150540	127	0.0112366	0.0187366	1.13393	0.18133
BP1026B_I0801	UDP-glucose 6-dehydrogenase	238367	305485	287633	197	253516	291037	271328	194	4.47558e-05	0.000134525	0.984772	-0.022139
BP1026B_I0802	bifunctional ADP-heptose synthase	200838	73522	86263	121	257432	166943	190254	207	0.076995	0.105227	1.71074	0.774624
BP1026B_I0803	ADP-L-glycero-D-manno-heptose-6-epimerase	154532	176597	169433	168	154254	164957	162180	161	2.04524e-05	6.71718e-05	0.958333	-0.0614005
BP1026B_I0804	competence protein ComE	40074	23336	30406	98	47382	44721	42511	141	0.700691	0.742472	1.43878	0.524842
BP1026B_I0805	hypothetical protein	1293	1070	1196	3	1649	1288	1616	4	0.205679	0.25249	1.33333	0.415037
BP1026B_I0806	cysteine synthase B	391826	496128	464952	499	413348	474871	455507	496	0.306836	0.359503	0.993988	-0.00869969
BP1026B_I0807	murein transglycosylase domain-containing protein	376518	512864	465732	348	394222	439342	432612	325	0.0701955	0.0969691	0.933908	-0.0986476
BP1026B_I0808	histone deacetylase family protein	155153	138795	143988	157	146718	147657	143137	157	9.09415e-05	0.000252871	1	0
BP1026B_I0809	alpha/beta fold family hydrolase	22192	7007	12945	15	25285	20276	19964	23	0.812812	0.840965	1.53333	0.616671
BP1026B_I0810	DL-methionine transporter ATP-binding subunit	43584	36132	37273	37	51157	50326	51352	49	0.264585	0.316081	1.32432	0.405256
BP1026B_I0811	ABC transporter permease	20205	16255	15091	26	26998	24171	26842	39	0.63058	0.678495	1.5	0.584963
BP1026B_I0812	D-methionine ABC transporter substrate-binding protein	34364	38186	38335	46	40547	42616	40571	51	0.015677	0.02519	1.1087	0.148863
BP1026B_I0813	electron transfer flavoprotein subunit beta	748705	939173	909844	1154	809188	914845	866996	1151	0.983856	0.98795	0.9974	-0.00375539
BP1026B_I0814	electron transfer flavoprotein subunit alpha	271634	265294	255680	282	312439	296444	299539	323	0.073533	0.101001	1.14539	0.195839
BP1026B_I0815	Acyl-CoA dehydrogenase	241469	225115	240747	131	287682	285426	278872	158	0.0962952	0.128305	1.20611	0.270358
BP1026B_I0816	D-amino acid dehydrogenase small subunit	730133	633728	638406	518	664648	606032	617243	488	0.422344	0.476248	0.942085	-0.086071
BP1026B_I0817	leucine-responsive regulatory protein	206084	294176	265305	521	224487	256687	238962	490	5.71532e-06	2.14684e-05	0.940499	-0.0885016
BP1026B_I0818	radical SAM domain-containing protein	71303	77277	76308	64	70413	78028	73492	63	6.33606e-05	0.000182993	0.984375	-0.0227201
BP1026B_I0819	hypothetical protein	12125	19560	18348	35	13776	15940	14472	31	3.55635e-07	1.79188e-06	0.885714	-0.175087
BP1026B_I0820	hypothetical protein	118098	52167	67806	70	130286	100903	107201	100	0.346912	0.400622	1.42857	0.514573
BP1026B_I0821	16S rRNA-processing protein RimM	244795	220314	230856	336	338912	318160	315687	469	0.704471	0.745974	1.39583	0.481127
BP1026B_I0822	tRNA (guanine-N(1)-)-methyltransferase	202093	264440	253395	301	224324	250195	245964	302	0.000136201	0.000362182	1.00332	0.00478506
BP1026B_I0823	acetyltransferase	11962	10230	9696	17	13880	13886	12908	22	0.0411112	0.0598076	1.29412	0.371969
BP1026B_I0825	hypothetical protein	1010	821	1135	4	1107	925	1015	4	0.0123851	0.0204075	1	0
BP1026B_I0824	MutT/NUDIX NTP pyrophosphatase	43326	37116	36673	57	43915	39084	41952	60	0.00454592	0.00829452	1.05263	0.0740006
BP1026B_I0826	CobD/CbiB family protein	158272	166490	170762	175	160577	176868	166108	178	0.000310797	0.00076045	1.01714	0.0245223
BP1026B_I0827	lipoprotein	16268	3295	6185	26	18791	12032	13973	46	0.526412	0.578436	1.76923	0.823122
BP1026B_I0828	ribosome-associated GTPase	70822	70813	72521	75	69266	68835	69286	73	3.39846e-05	0.000105433	0.973333	-0.0389941
BP1026B_I0829	peptidase	144867	144050	153958	117	136611	145628	142108	112	1.10035e-05	3.86912e-05	0.957265	-0.0630098
BP1026B_I0830	oligoribonuclease	39306	54644	49321	78	43408	46852	44925	74	2.86878e-05	9.1072e-05	0.948718	-0.0759489
BP1026B_I0831	molybdenum cofactor biosynthesis protein MogA	76000	95070	86575	146	74207	76227	76602	129	2.68852e-07	1.40192e-06	0.883562	-0.178597
BP1026B_I0832	hypothetical protein	113698	70788	85631	178	115589	110600	113172	224	0.039384	0.0575753	1.25843	0.331621
BP1026B_I0833	pmbA protein	188115	185210	183556	135	209975	197532	201671	148	0.00463702	0.00843375	1.0963	0.132638
BP1026B_I0834	dihydrofolate reductase	9028	6127	5341	13	10084	7742	10000	18	0.154314	0.195875	1.38462	0.469485
BP1026B_I0835	sigma-54 dependent DNA-binding transcriptional regulator	13972	10290	10737	6	16318	12381	13487	7	0.0124101	0.0204381	1.16667	0.222392
BP1026B_I0836	hypothetical protein	5799	6698	5221	4	5308	6334	6363	4	0.00138421	0.00286762	1	0
BP1026B_I0837	hypothetical protein	297	88	129	1	483	247	266	2	0.00442221	0.00808762	2	1
BP1026B_I0838	sigma-54 dependent DNA-binding transcriptional regulator	100175	77891	86284	63	97256	95347	95493	69	0.00110698	0.00234915	1.09524	0.131245
BP1026B_I0839	thymidylate synthase	110577	122721	129057	124	110964	129605	120511	123	2.69256e-05	8.59565e-05	0.991935	-0.0116818
BP1026B_I0840	prolin-rich exported protein	27700	15802	17755	7	30016	25030	25070	10	0.113957	0.149208	1.42857	0.514573
BP1026B_I0841	ArsR family transcriptional regulator	2707	999	891	2	3579	2446	2087	3	0.21137	0.258868	1.5	0.584963
BP1026B_I0842	hypothetical protein	2574	716	634	9	2814	1697	2493	16	0.224973	0.27334	1.77778	0.830075
BP1026B_I0843	long-chain acyl-CoA thioester hydrolase	32530	36527	32292	66	35718	37030	34904	70	0.00383492	0.00712572	1.06061	0.0848889
BP1026B_I0844	fumarate hydratase	143819	128537	146007	99	152501	155639	152941	110	0.00504427	0.00909011	1.11111	0.152003
BP1026B_I0845	multidrug resistance protein	37466	23781	24506	20	42733	38465	37768	28	0.470148	0.524589	1.4	0.485427
BP1026B_I0846	hypothetical protein	3578	2831	2290	13	3633	4152	4283	18	0.653933	0.699663	1.38462	0.469485
BP1026B_I0847	hypothetical protein	16934	18332	17971	35	19651	18998	16947	36	0.000844053	0.0018539	1.02857	0.040642
BP1026B_I0848	hypothetical protein	282352	325999	317876	391	262665	278314	281036	347	8.75143e-07	4.02461e-06	0.887468	-0.172233
BP1026B_I0849	CreA protein	26960	26802	29624	57	29912	31582	28768	62	0.00157454	0.00321311	1.08772	0.121306
BP1026B_I0850	Asn tRNA	4008	5436	4682	61	5402	6378	7644	85	0.255979	0.306617	1.39344	0.478654
BP1026B_I0851	Asn tRNA	2184	4253	3204	42	2796	3261	3320	41	0.000210768	0.000538113	0.97619	-0.0347654
BP1026B_I0852	ferredoxin	122685	171531	162305	469	99583	117899	115531	342	2.51966e-15	7.45558e-14	0.729211	-0.455592
BP1026B_I0853	nicotinate phosphoribosyltransferase	131011	185796	168140	134	118939	143516	134452	110	2.04956e-10	2.22823e-09	0.820896	-0.284729
BP1026B_I0854	hypothetical protein	130360	99171	106865	169	131252	115946	124944	187	0.00189985	0.00378822	1.10651	0.146015
BP1026B_I0855	hypothetical protein	99352	99402	97776	68	121458	123414	124677	85	0.04319	0.0625562	1.25	0.321928
BP1026B_I0856	2-hydroxyacid dehydrogenase	33476	21639	26920	27	35419	29425	32993	32	0.0291292	0.0439355	1.18519	0.245112
BP1026B_I0857	RmuC domain-containing protein	131367	101081	105214	77	131245	120874	126237	86	0.00315324	0.00598677	1.11688	0.159478
BP1026B_I0858	acetyltransferase	22021	16256	14184	39	32202	20440	24000	57	0.455535	0.510007	1.46154	0.547488
BP1026B_I0859	hypothetical protein	83303	118576	105082	355	85328	99596	103030	333	2.40042e-06	9.95223e-06	0.938028	-0.0922968
BP1026B_I0860	molybdopterin biosynthesis moeA protein	37331	13985	18826	17	47533	32294	35668	29	0.583714	0.633501	1.70588	0.770518
BP1026B_I0861	molybdopterin-guanine dinucleotide biosynthesis protein MobA	15410	4715	5986	13	26427	12503	14453	27	0.0365746	0.0538827	2.07692	1.05445
BP1026B_I0862	molybdenum cofactor biosynthesis protein A	421198	302589	360963	324	454674	457590	436758	404	0.719017	0.758304	1.24691	0.318361
BP1026B_I0863	ribonuclease E	174494	183388	185173	55	216629	214610	213188	65	0.0470925	0.0675689	1.18182	0.241008
BP1026B_I0864	hypothetical protein	108232	171664	157773	300	90851	116217	109175	216	1.91039e-15	5.84578e-14	0.72	-0.473931
BP1026B_I0865	ribosomal large subunit pseudouridine synthase C	87049	99787	95012	93	89551	87971	90487	88	6.43489e-06	2.38711e-05	0.946237	-0.0797272
BP1026B_I0866	haloacid dehalogenase-like hydrolase	64643	54514	58073	89	64265	61892	63172	95	0.00169914	0.00343276	1.06742	0.0941222
BP1026B_I0867	ferredoxin, 2Fe-2S	9549	11879	9242	25	12030	11766	11232	29	0.00299319	0.00571228	1.16	0.214125
BP1026B_I0868	peptidase	229420	320721	308330	285	232489	259320	253347	247	8.61483e-08	5.07426e-07	0.866667	-0.206451
BP1026B_I0869	tetrapyrrole methylase family protein	37333	15000	17587	32	47053	27189	35290	50	0.90696	0.921802	1.5625	0.643856
BP1026B_I0871	Maf-like protein	30178	24909	24893	41	30766	29610	27057	44	0.00193665	0.00385425	1.07317	0.10188
BP1026B_I0870	hypothetical protein	70120	88524	77211	124	80112	78395	77978	124	0.000102034	0.000280236	1	0
BP1026B_I0872	50S ribosomal protein L32	113214	173972	154588	818	127004	151323	145244	784	1.10327e-05	3.87722e-05	0.958435	-0.0612472
BP1026B_I0873	glycerol-3-phosphate acyltransferase PlsX	153766	165805	172661	148	185742	196342	188728	171	0.0312837	0.0467467	1.15541	0.208399
BP1026B_I0874	3-oxoacyl-ACP synthase	172680	169241	167658	176	193436	185302	187115	195	0.00793206	0.0136772	1.10795	0.147899
BP1026B_I0875	acyl-carrier-protein S-malonyltransferase	283757	235856	254668	276	333663	298402	296151	331	0.20042	0.247196	1.19928	0.262163
predicted RNA	-	82193	34222	55397	1193	87244	101242	83019	1885	0.779234	0.811437	1.58005	0.65997
BP1026B_I0876	3-ketoacyl-ACP reductase	197771	213539	200995	272	214427	214958	210056	284	0.000955116	0.00206744	1.04412	0.0622843
BP1026B_I0877	hypothetical protein	20322	13821	14752	115	21864	18007	19300	139	0.0305786	0.0458898	1.2087	0.273451
BP1026B_I0878	acyl carrier protein	1185239	2063637	1760390	6957	1255289	1596473	1430452	5947	0.0404241	0.0589173	0.854822	-0.226303
BP1026B_I0879	hypothetical protein	608665	985962	853510	5551	626533	762838	715420	4772	0.208241	0.255335	0.859665	-0.218154
BP1026B_I0880	3-oxoacyl-(acyl carrier protein) synthase II	906709	1221020	1146552	880	888519	1006769	926720	759	0.407946	0.461917	0.8625	-0.213404
BP1026B_I0881	hypothetical protein	34516	41333	36181	78	30374	29132	31239	63	5.42445e-09	4.23225e-08	0.807692	-0.308122
BP1026B_I0882	RNA polymerase sigma factor RpoE	261913	392718	331523	547	216754	270018	274287	422	1.27866e-10	1.46369e-09	0.771481	-0.374298
BP1026B_I0883	sigma E factor negative regulatory protein	176841	198963	203463	302	151605	168458	163772	252	2.70092e-09	2.27975e-08	0.834437	-0.261125
BP1026B_I0884	sigma factor algU regulatory protein MucB	431133	289325	299407	322	461229	417427	430116	414	0.750258	0.785562	1.28571	0.36257
BP1026B_I0885	peptidase	694209	498637	562279	388	769196	669905	667808	466	0.70812	0.749205	1.20103	0.264273
BP1026B_I0886	hypothetical protein	245395	130328	155620	694	247970	199340	207905	856	0.114363	0.149614	1.23343	0.302675
BP1026B_I0887	GTP-binding protein LepA	189761	258657	241654	128	198543	237573	218784	121	1.71565e-05	5.75518e-05	0.945312	-0.0811368
BP1026B_I0888	signal peptidase I	126543	183344	161728	175	141948	160931	153491	170	2.40224e-05	7.75168e-05	0.971429	-0.0418202
BP1026B_I0889	ribonuclease III	217761	248321	246893	171	216704	220614	202806	153	8.04963e-07	3.72407e-06	0.894737	-0.160465
BP1026B_I0890	GTP-binding protein Era	153064	222879	203510	223	139463	169248	153889	178	4.88421e-11	6.077e-10	0.798206	-0.325166
BP1026B_I0891	DNA repair protein RecO	44904	53951	51187	58	40710	40797	40493	47	2.02042e-08	1.37762e-07	0.810345	-0.303392
BP1026B_I0892	pyridoxine 5'-phosphate synthase	148274	119312	135636	173	156693	145916	142532	191	0.00432821	0.0079319	1.10405	0.142801
BP1026B_I0893	4'-phosphopantetheinyl transferase	44101	16498	16122	59	52607	34262	41100	98	0.495721	0.548731	1.66102	0.732067
BP1026B_I0894	beta-hexosaminidase	87166	55309	64343	66	82676	71949	73199	73	0.00307758	0.00585553	1.10606	0.14543
BP1026B_I0895	sigma-54 interacting response regulator protein	253974	199394	227256	162	270498	256638	249480	185	0.0148186	0.023958	1.14198	0.191531
BP1026B_I0896	hypothetical protein	5867	10613	8281	58	5172	6636	5564	41	1.35196e-10	1.54198e-09	0.706897	-0.500429
BP1026B_I0897	elongation factor P	332308	528469	461340	789	358321	429612	410509	715	0.00926564	0.0157345	0.90621	-0.142082
BP1026B_I0898	hypothetical protein	37814	26175	27989	25	38044	35628	34453	29	0.038572	0.0564805	1.16	0.214125
BP1026B_I0899	excinuclease ABC subunit C	138407	146183	135069	62	119411	121464	119979	53	5.27095e-09	4.11764e-08	0.854839	-0.226276
BP1026B_I0900	CDP-diacylglycerol--glycerol-3-phosphate 3-phosphatidyltransferase	128511	142876	141469	231	128084	135363	148282	231	6.30873e-05	0.000182456	1	0
BP1026B_I0901	Gly tRNA	18071	27919	21686	296	13588	18412	17861	218	1.78761e-11	2.35581e-10	0.736486	-0.441269
BP1026B_I0902	Gly tRNA	11492	18007	13679	189	11794	13955	16052	183	1.60057e-05	5.41844e-05	0.968254	-0.0465426
BP1026B_I0903	Cys tRNA	7085	10443	8603	117	6609	8259	8048	103	1.17187e-06	5.22098e-06	0.880342	-0.183864
BP1026B_I0904	hypothetical protein	37320	44314	41542	80	35267	39630	34242	70	4.10137e-06	1.598e-05	0.875	-0.192645
BP1026B_I0905	LysR family transcriptional regulator	19113	11469	13471	16	22992	18161	17696	21	0.164561	0.207454	1.3125	0.392317
BP1026B_I0906	hypothetical protein	8909	8618	9634	10	8530	9215	8718	10	2.79786e-05	8.90007e-05	1	0
BP1026B_I0907	acetyltransferase	20819	20260	22172	41	22954	23206	23692	46	0.00375262	0.00698314	1.12195	0.16601
BP1026B_I0908	hypothetical protein	131577	149490	148167	163	134092	136390	138244	156	6.40027e-06	2.37708e-05	0.957055	-0.0633259
BP1026B_I0909	hypothetical protein	129322	171283	160409	343	127796	132094	128308	289	2.06253e-09	1.77236e-08	0.842566	-0.247139
BP1026B_I0910	SCO1/SenC family protein	46468	23852	29375	50	48875	44933	47635	71	0.665832	0.710576	1.42	0.505891
BP1026B_I0911	trehalose-phosphatase	46682	20463	26877	41	56694	44458	45216	64	0.758109	0.793132	1.56098	0.642448
BP1026B_I0912	alpha,alpha-trehalose-phosphate synthase (UDP-forming)	159161	150606	156801	112	137466	148406	149835	105	2.97799e-06	1.20522e-05	0.9375	-0.0931094
BP1026B_I0913	ABC transporter ATP-binding protein	88562	82501	85700	45	102640	92955	100061	52	0.00556494	0.00992858	1.15556	0.208587
BP1026B_I0914	hypothetical protein	82443	130614	107546	791	73075	90026	90799	626	1.76732e-10	1.9622e-09	0.791403	-0.337515
BP1026B_I0915	glycosyl transferase group 1 protein	247096	258179	262436	240	272406	274344	266763	254	0.00087701	0.00191556	1.05833	0.0817941
BP1026B_I0916	hypothetical protein	44196	44044	45507	53	56509	54450	55440	66	0.105872	0.139671	1.24528	0.316474
BP1026B_I0917	hypothetical protein	32290	39911	39004	80	38488	33880	34241	76	0.000132696	0.000353312	0.95	-0.0740006
BP1026B_I0918	oxidoreductase, FAD-binding family protein	16815	8091	10031	9	18005	13362	14144	12	0.0708016	0.0977202	1.33333	0.415037
BP1026B_I0919	periplasmic ligand binding lipoprotein	10187	10098	11733	9	10718	10884	10886	9	6.07813e-05	0.000176929	1	0
BP1026B_I0920	non-hemolytic phospholipase C	65119	63323	62166	30	59256	51711	54853	26	1.39291e-07	7.75998e-07	0.866667	-0.206451
BP1026B_I0922	pyridoxal kinase	91146	85555	89433	102	88144	81270	85121	98	1.05105e-05	3.71449e-05	0.960784	-0.0577155
BP1026B_I0921	alpha/beta fold family hydrolase	38983	44226	43730	41	39400	41583	40112	39	9.32245e-05	0.000258645	0.95122	-0.0721498
BP1026B_I0923	luciferase-like monooxygenase	11921	5862	7714	8	13155	11043	10914	11	0.171196	0.215127	1.375	0.459432
BP1026B_I0924	syl transferase, group 2 family protein	62584	27066	32146	33	77560	50543	57632	51	0.733127	0.769692	1.54545	0.628031
BP1026B_I0925	Fe-S oxidoreductase	242552	345739	321947	209	230055	284078	257361	177	3.08959e-08	2.0082e-07	0.84689	-0.239754
BP1026B_I0926	YdjC-like family protein	25918	13455	15539	20	31638	20240	22880	28	0.202857	0.249468	1.4	0.485427
BP1026B_I0927	hypothetical protein	62442	29110	37037	40	67205	53090	58452	56	0.584764	0.634531	1.4	0.485427
predicted RNA	-	47210	84927	75748	1019	44641	53581	51311	733	1.60019e-13	3.25909e-12	0.719333	-0.475269
BP1026B_I0928	lipoprotein	14839	11909	13036	23	17458	16037	17167	30	0.0641697	0.0894924	1.30435	0.383329
BP1026B_I0930	histidine transport system permease	12674	12822	12919	16	11332	12810	11904	15	2.28936e-06	9.52963e-06	0.9375	-0.0931094
BP1026B_I0929	histidine transport system permease	14058	18373	17259	23	14407	16673	14638	21	3.09823e-06	1.24585e-05	0.913043	-0.131245
BP1026B_I0931	histidine transport ATP-binding protein	71702	93181	91667	107	77933	87628	76524	101	6.85416e-06	2.52621e-05	0.943925	-0.0832555
BP1026B_I0932	AraC family transcription regulator	41253	38674	37952	40	43293	42905	44300	44	0.0110221	0.0184083	1.1	0.137504
BP1026B_I0933	hypothetical protein	4035	7043	4850	21	3925	4125	3758	15	5.67448e-08	3.47957e-07	0.714286	-0.485427
BP1026B_I0934	bifunctional N-succinyldiaminopimelate-aminotransferase/acetylornithine transaminase protein	128277	91937	111835	89	154864	144723	149374	121	0.361779	0.415419	1.35955	0.44313
BP1026B_I0935	arginine N-succinyltransferase subunit beta	92588	64906	86133	76	103568	100209	100360	95	0.0387144	0.0566625	1.25	0.321928
BP1026B_I0936	arginine N-succinyltransferase subunit beta	97322	87614	89966	88	104853	110484	114799	106	0.0130021	0.0213061	1.20455	0.268489
BP1026B_I0937	succinylglutamic semialdehyde dehydrogenase	133310	75041	96997	69	163005	142730	139108	101	0.777292	0.80969	1.46377	0.549687
BP1026B_I0938	succinylarginine dihydrolase	225611	174114	186102	145	288837	243544	241457	192	0.312805	0.365541	1.32414	0.405053
BP1026B_I0939	succinylglutamate desuccinylase	90690	44152	54951	60	109431	87901	92540	92	0.883973	0.901946	1.53333	0.616671
BP1026B_I0940	glutathione S-transferase	25373	26348	27219	59	27406	29814	30076	65	0.00263001	0.00508258	1.10169	0.139725
BP1026B_I0941	amino acid ABC transporter substrate-binding protein	662923	729004	740384	894	708326	747448	721048	912	0.78551	0.816894	1.02013	0.028759
BP1026B_I0942	fatty acid desaturase domain-containing protein	226218	253128	251020	202	227174	247415	243616	199	6.00144e-05	0.00017494	0.985149	-0.0215869
BP1026B_I0943	ubiquinol oxidase subunit IV	154962	212844	190930	559	153971	159964	160580	474	7.59762e-09	5.70777e-08	0.847943	-0.237961
BP1026B_I0944	cytochrome o ubiquinol oxidase subunit III	235092	201448	218677	360	241055	241639	235255	394	0.00489867	0.00886454	1.09444	0.130199
BP1026B_I0945	ubiquinol oxidase subunit I	1890823	2521552	2337588	1121	1984391	2242779	2201240	1067	0.0249689	0.0381746	0.951829	-0.0712261
BP1026B_I0946	ubiquinol oxidase polypeptide II	317950	436004	394464	429	360632	416567	401367	440	0.0717475	0.0988517	1.02564	0.0365259
BP1026B_I0947	ubiquinol oxidase subunit II	1154	1892	1504	12	1273	1600	1562	11	0.000288938	0.000713305	0.916667	-0.125531
BP1026B_I0948	cation-binding hemerythrin HHE family protein	469692	727028	638014	1396	386900	476191	452872	1001	0.00261413	0.0050628	0.717049	-0.479857
BP1026B_I0949	Rrf2 family protein	334792	420091	406186	791	382976	441309	418835	847	0.316012	0.36874	1.0708	0.0986843
BP1026B_I0950	hypothetical protein	115986	73154	91398	234	151679	175242	169317	414	0.0989017	0.131582	1.76923	0.823122
BP1026B_I0951	hypothetical protein	20328	22607	22120	39	27967	31356	32147	55	0.315714	0.368461	1.41026	0.495957
BP1026B_I0952	NifU family SUF system FeS assembly protein	8137	5376	5403	12	12508	11195	11614	23	0.283775	0.336889	1.91667	0.938599
BP1026B_I0953	cysteine desulfurase SufS	13324	8551	8962	8	22099	17460	19320	15	0.157263	0.199215	1.875	0.906891
BP1026B_I0954	SufD domain-containing protein	6322	2535	2843	3	11223	8480	9576	7	0.00177581	0.00356697	2.33333	1.22239
BP1026B_I0955	FeS assembly ATPase SufC	5546	2302	2576	4	8598	6836	8088	10	0.0111054	0.0185277	2.5	1.32193
BP1026B_I0956	cysteine desulfurase activator complex subunit SufB	97210	112626	108927	73	141000	151303	148904	101	0.456329	0.510714	1.38356	0.468387
BP1026B_I0957	heme/copper membrane protein	200467	148669	152092	136	214908	206619	225058	176	0.296208	0.348942	1.29412	0.371969
BP1026B_I0958	hypothetical protein	389	387	333	1	417	434	296	1	0.154391	0.195933	1	0
BP1026B_I0959	methyl-accepting chemotaxis protein I	1713827	1235346	1367575	762	2271508	2107491	2074459	1139	0.635613	0.683134	1.49475	0.579905
BP1026B_I0960	coproporphyrinogen III oxidase	915668	1024205	1024026	680	1071088	1185577	1127522	776	0.825284	0.852603	1.14118	0.190522
BP1026B_I0961	cyclic nucleotide-binding domain-containing protein	464524	525113	524843	731	493353	503286	513722	729	0.463416	0.517814	0.997264	-0.00395259
BP1026B_I0962	hypothetical protein	170533	163683	167384	126	190659	191357	194932	146	0.024306	0.0373015	1.15873	0.212545
BP1026B_I0963	2-nitropropane dioxygenase	984482	831266	902005	743	990489	949142	982151	799	0.800133	0.830038	1.07537	0.104833
BP1026B_I0964	hypothetical protein	707438	610624	653914	635	685736	698925	686815	667	0.769742	0.803159	1.05039	0.0709302
BP1026B_I0965	U32 family peptidase	716095	883383	858027	935	657218	744095	722611	808	0.230647	0.279206	0.864171	-0.210611
BP1026B_I0966	hypothetical protein	262532	383023	353075	693	243660	295491	279854	568	1.75376e-08	1.22102e-07	0.819625	-0.286964
BP1026B_I0967	hypothetical protein	209435	235941	219699	495	210663	202324	205324	461	6.39078e-06	2.37496e-05	0.931313	-0.102662
BP1026B_I0968	radical SAM domain-containing protein	123663	65599	75238	122	130014	104519	111086	160	0.0908247	0.121984	1.31148	0.391191
BP1026B_I0969	hypothetical protein	142013	169059	169315	751	140240	167436	160444	732	3.95854e-05	0.000121072	0.9747	-0.0369693
BP1026B_I0970	anaerobic ribonucleoside triphosphate reductase	483875	607153	601832	319	453544	522267	482456	275	0.130849	0.168858	0.862069	-0.214125
BP1026B_I0971	heme/copper membrane protein	96515	52506	64638	58	110539	103463	103678	86	0.61396	0.662545	1.48276	0.568284
BP1026B_I0972	lipoprotein	6103	2313	3090	3	7730	5716	6508	5	0.624916	0.673556	1.66667	0.736966
BP1026B_I0973	phenylacetic acid degradation protein paaD	1765	1886	2370	5	2685	3345	2477	8	0.474971	0.528654	1.6	0.678072
BP1026B_I0974	nitric oxide reductase subunit B	135035	168968	155710	66	188412	206721	200740	86	0.361968	0.41556	1.30303	0.381871
BP1026B_I0975	alkane-1 monooxygenase	15292	15349	16838	13	11972	14101	13749	11	9.69268e-09	7.12804e-08	0.846154	-0.241008
BP1026B_I0976	deoxyribodipyrimidine photolyase	21481	14280	15145	11	24077	19918	21411	14	0.08735	0.117863	1.27273	0.347923
BP1026B_I0977	adenylylsulfate kinase	82869	93880	90375	143	72615	76788	76632	121	2.60555e-08	1.72959e-07	0.846154	-0.241008
BP1026B_I0978	ATP-dependent transcription regulator LuxR	10114	11965	9931	14	10789	10649	11581	15	0.000110889	0.00030152	1.07143	0.0995357
BP1026B_I0980	alpha/beta fold family hydrolase	27327	26857	24922	26	27692	24731	23371	24	2.86996e-05	9.1072e-05	0.923077	-0.115477
BP1026B_I0979	4'-phosphopantetheinyl transferase	6999	3972	3892	6	9655	5475	5964	8	0.331951	0.384975	1.33333	0.415037
BP1026B_I0981	hypothetical protein	3555	1749	1185	4	3981	3201	3394	7	0.470181	0.524589	1.75	0.807355
BP1026B_I0982	histidine ammonia-lyase	48058	28742	35212	24	47003	35063	38429	26	0.00635821	0.0111911	1.08333	0.115477
BP1026B_I0983	histidine utilization repressor	20940	17845	19295	27	18470	19627	20249	27	0.000269932	0.000671406	1	0
BP1026B_I0984	urocanate hydratase	135761	138393	144712	82	120971	123050	116840	71	6.05234e-09	4.65274e-08	0.865854	-0.207805
BP1026B_I0985	hypothetical protein	6996	3261	3852	7	7725	4876	6207	9	0.185344	0.230916	1.28571	0.36257
BP1026B_I0986	imidazolonepropionase	39699	18461	22846	22	40350	37917	33986	30	0.423778	0.477693	1.36364	0.447459
BP1026B_I0987	N-formimino-L-glutamate deiminase	51930	29479	31286	27	47975	38512	41010	31	0.0205735	0.0320959	1.14815	0.199309
BP1026B_I0988	N-formylglutamate amidohydrolase	27104	20509	24011	29	23634	21393	21299	27	1.03303e-05	3.65906e-05	0.931034	-0.103093
BP1026B_I0989	hypothetical protein	1731	2854	2398	16	1619	2004	1884	13	4.52106e-10	4.57798e-09	0.8125	-0.29956
BP1026B_I0990	hypothetical protein	2075	392	572	10	3083	1365	1270	20	0.0339664	0.0504072	2	1
BP1026B_I0991	glutamine amidotransferase	3189	2383	2581	3	3835	2817	3250	4	0.0947214	0.126369	1.33333	0.415037
BP1026B_I0992	glutamine synthetase	22896	29099	25569	19	19371	19768	20888	14	1.16273e-09	1.04947e-08	0.736842	-0.440573
BP1026B_I0993	aminotransferase	35418	36636	37578	25	30619	33838	29378	21	2.1494e-07	1.15142e-06	0.84	-0.251539
BP1026B_I0994	hypothetical protein	125234	191403	167988	351	134411	165800	164240	337	1.54052e-05	5.23208e-05	0.960114	-0.0587224
BP1026B_I0995	hypothetical protein	28711	43055	38481	144	26595	35718	32076	123	2.29973e-07	1.22376e-06	0.854167	-0.22741
BP1026B_I0996	Val tRNA	3136	5306	3668	53	2956	4497	4471	52	0.00149506	0.0030719	0.981132	-0.0274807
BP1026B_I0998	LysR family regulatory protein	8247	10515	9583	10	9103	10007	9045	10	4.16519e-05	0.000126284	1	0
BP1026B_I0997	acyl-CoA dehydrogenase domain-containing protein	7638	4218	4046	2	8889	6310	6651	4	0.225977	0.2744	2	1
BP1026B_I0999	CAIB/BAIF family CoA transferase	6813	3831	4688	3	7376	6460	6864	4	0.194749	0.241339	1.33333	0.415037
BP1026B_I1000	major facilitator family transporter	2916	1699	2548	1	3198	2736	2540	2	0.0253482	0.0386883	2	1
BP1026B_I1001	hypothetical protein	108550	185761	162077	551	108978	140062	126217	453	2.46056e-10	2.64752e-09	0.822142	-0.282541
BP1026B_I1002	N-acetylglutamate synthase	269042	168522	198763	154	291455	251415	257822	193	0.136491	0.175452	1.25325	0.32567
BP1026B_I1003	ATP-dependent helicase HrpA	161763	144325	155774	37	166327	158262	157462	38	0.00099303	0.00213551	1.02703	0.0384741
BP1026B_I1004	hypothetical protein	130754	161893	157718	151	131918	146311	137152	139	1.22311e-06	5.42991e-06	0.92053	-0.119464
BP1026B_I1005	hypothetical protein	133243	163577	146977	149	128680	129715	133680	132	6.34966e-08	3.86477e-07	0.885906	-0.174774
BP1026B_I1006	hypothetical protein	15743	15387	17089	18	15327	18346	18197	19	0.00149315	0.00306898	1.05556	0.0780025
BP1026B_I1007	molybdopterin binding domain-containing protein	124006	162716	148977	177	101724	114410	113900	134	1.21293e-13	2.51944e-12	0.757062	-0.401516
BP1026B_I1008	rhodanese-like protein	34905	26937	31081	66	37903	31375	32490	72	0.00621049	0.0109588	1.09091	0.125531
BP1026B_I1009	glutamine synthetase, type I	569095	743359	688724	471	598836	678399	647523	453	0.470567	0.524776	0.961783	-0.056216
BP1026B_I1010	nitrogen regulation protein	36958	39213	40245	33	38919	42670	42188	36	0.00420196	0.00772988	1.09091	0.125531
BP1026B_I1011	nitrogen regulation protein NR(I)	51703	38803	38727	28	56774	46209	49608	33	0.0367988	0.0541495	1.17857	0.237039
BP1026B_I1012	exodeoxyribonuclease III	35883	39977	44570	51	36743	40550	37819	49	0.000123564	0.000332241	0.960784	-0.0577155
BP1026B_I1013	DNA-binding response regulator NarL	50525	57657	59078	79	53057	64338	54803	81	0.000461427	0.00107603	1.02532	0.0360693
BP1026B_I1014	nitrate/nitrite sensor protein	135134	88053	96697	55	157011	135561	153328	76	0.508313	0.561038	1.38182	0.466568
BP1026B_I1015	respiratory nitrate reductase subunit gamma	11797	9532	9133	14	15068	14269	15789	21	0.469666	0.524145	1.5	0.584963
BP1026B_I1016	nitrate reductase subunit delta	4807	3964	4522	6	5601	6123	6526	8	0.268484	0.320267	1.33333	0.415037
BP1026B_I1017	nitrate reductase subunit beta	15889	18668	17394	11	17796	20979	18856	12	0.00449812	0.00821447	1.09091	0.125531
BP1026B_I1018	nitrate reductase subunit alpha	55191	62630	62273	16	63525	66645	63963	17	0.00217269	0.00427621	1.0625	0.0874628
BP1026B_I1019	nitrate/nitrite transporter NarK	8243	9563	9262	6	16910	14600	17428	11	0.314274	0.366916	1.83333	0.874469
BP1026B_I1020	nitrate/nitrite transporter	11656	10431	12163	8	9585	10078	10162	7	5.01327e-08	3.11986e-07	0.875	-0.192645
BP1026B_I1021	hypothetical protein	730	800	801	6	602	770	962	6	0.0087415	0.0149212	1	0
BP1026B_I1022	Met tRNA	175	403	372	4	322	247	212	3	0.00939552	0.0159249	0.75	-0.415037
BP1026B_I1023	DNA polymerase IV	40696	30770	31949	28	41916	34823	34833	30	0.00651573	0.0114459	1.07143	0.0995357
BP1026B_I1024	oligopeptidase A	384306	395676	394603	186	480278	482647	483332	229	0.600124	0.649401	1.23118	0.300045
BP1026B_I1025	bifunctional 5,10-methylene-tetrahydrofolate dehydrogenase/ 5,10-methylene-tetrahydrofolate cyclohydrolase	72894	55003	61416	73	78921	72552	72916	87	0.0238232	0.0366281	1.19178	0.253119
BP1026B_I1026	LuxR family DNA-binding response regulator	361828	452369	409901	638	350214	375697	367142	570	0.00323057	0.00612247	0.893417	-0.162595
BP1026B_I1027	sensory box histidine kinase	208460	213561	204903	78	192096	197210	198858	73	7.72566e-06	2.81271e-05	0.935897	-0.0955777
BP1026B_I1028	pyruvate dehydrogenase subunit E1	773819	1003650	960828	338	783631	884234	814835	306	0.632354	0.680288	0.905325	-0.143492
BP1026B_I1029	dihydrolipoamide acetyltransferase	205062	306082	276638	159	212012	247741	229448	139	1.12201e-07	6.45135e-07	0.874214	-0.193942
BP1026B_I1030	pyruvate dehydrogenase, E3 component, dihydrolipoamide dehydrogenase	330224	300965	326631	180	343550	359919	343163	197	0.093917	0.125456	1.09444	0.130199
BP1026B_I1031	phasin-like protein	1259305	1857058	1735874	2837	1113412	1286881	1212624	2112	0.0204427	0.0319077	0.744448	-0.425756
BP1026B_I1032	hypothetical protein	5694	7708	6006	31	4512	5412	5000	24	1.58149e-07	8.71764e-07	0.774194	-0.369234
BP1026B_I1033	peptidase	659960	915894	840079	679	607551	686569	639248	543	0.0944696	0.126097	0.799705	-0.322459
BP1026B_I1034	ISBma2, transposase	169455	247748	216826	144	146910	175955	164368	110	4.28649e-12	6.69423e-11	0.763889	-0.388565
BP1026B_I1035	IclR regulatory protein	440844	327801	389808	474	413934	410782	416446	508	0.310197	0.362831	1.07173	0.0999414
BP1026B_I1036	Fe-S oxidoreductase	55741	58357	55999	78	56214	51794	55318	75	2.38794e-05	7.71743e-05	0.961538	-0.0565835
BP1026B_I1037	iron-sulfur cluster binding protein	113698	131877	127505	85	107394	109965	107029	74	1.18555e-08	8.51885e-08	0.870588	-0.199938
BP1026B_I1038	hypothetical protein	7382	11580	12915	50	6475	9075	7370	36	5.46749e-12	8.36526e-11	0.72	-0.473931
BP1026B_I1039	low molecular weight protein-tyrosine-phosphatase	170645	140661	176902	328	148990	168032	168391	326	0.000115623	0.00031344	0.993902	-0.00882385
BP1026B_I1040	iron-sulfur cluster assembly transcription factor IscR	16104	14788	15424	28	16211	15983	18785	31	0.00263963	0.0050996	1.10714	0.146841
BP1026B_I1041	cysteine desulfurase	58556	81119	73563	58	64327	69580	64477	54	5.91711e-06	2.21204e-05	0.931034	-0.103093
BP1026B_I1042	scaffold protein	85723	72922	75874	191	92241	90453	93156	225	0.011943	0.0197518	1.17801	0.236352
BP1026B_I1043	iron-sulfur cluster assembly protein IscA	10416	16466	14207	42	11130	13202	14550	40	4.1693e-06	1.62346e-05	0.952381	-0.0703893
BP1026B_I1044	co-chaperone HscB	8484	6262	7123	13	12487	11424	11268	22	0.972941	0.9784	1.69231	0.758992
BP1026B_I1045	chaperone protein HscA	37516	32746	30562	18	45629	38515	41212	22	0.131774	0.169982	1.22222	0.289507
BP1026B_I1046	ferredoxin, 2Fe-2S type, ISC system	13966	19316	18644	50	14250	16042	18010	47	6.8919e-06	2.53622e-05	0.94	-0.0892673
BP1026B_I1047	hypothetical protein	13080	22358	18893	86	13558	15730	14772	69	3.46206e-09	2.83518e-08	0.802326	-0.31774
BP1026B_I1048	hypothetical protein	7912	9268	9431	12	8898	8139	8033	11	1.04624e-05	3.69957e-05	0.916667	-0.125531
BP1026B_I1049	lysyl-tRNA synthetase	108900	112445	110126	72	127762	134583	130394	85	0.0184485	0.0291651	1.18056	0.239466
BP1026B_I1050	peptide chain release factor 2	265715	312077	312912	397	324549	365001	349824	463	0.201353	0.248053	1.16625	0.221873
BP1026B_I1051	single-stranded-DNA-specific exonuclease RecJ	55939	31424	36077	24	64451	48530	52664	32	0.368044	0.421611	1.33333	0.415037
BP1026B_I1052	hypothetical protein	18937	13144	12345	13	21710	19979	19899	19	0.265397	0.31699	1.46154	0.547488
BP1026B_I1053	lipoprotein releasing system transmembrane protein	93753	94579	94149	75	99094	101729	105326	81	0.000707058	0.00159088	1.08	0.111031
BP1026B_I1054	Lipoprotein releasing system ATP-bindingprotein LolD	40252	22958	29336	42	45312	39041	40946	57	0.392534	0.447134	1.35714	0.440573
BP1026B_I1055	TatD family hydrolase	39128	27511	29218	40	42586	35695	37329	48	0.0742436	0.101888	1.2	0.263034
BP1026B_I1056	DNA internalization-related competence protein	22726	16027	16299	7	31426	21742	21412	9	0.188852	0.234774	1.28571	0.36257
BP1026B_I1057	hydrolase	191938	194509	185838	230	167195	161175	169882	200	5.70381e-08	3.49414e-07	0.869565	-0.201634
BP1026B_I1058	CTP synthetase	769272	973183	943871	538	699716	794551	768292	453	0.279696	0.33274	0.842007	-0.248095
BP1026B_I1059	2-dehydro-3-deoxyphosphooctonate aldolase	171221	176555	168799	201	157102	173014	173241	196	4.01551e-05	0.000122576	0.975124	-0.0363418
BP1026B_I1060	phosphopyruvate hydratase	845553	1033256	1001281	747	880769	953141	904344	710	0.78556	0.816894	0.950469	-0.0732892
BP1026B_I1061	cell division protein FtsB	71681	85069	82870	184	79441	88169	78563	189	0.000227326	0.000576401	1.02717	0.0386805
BP1026B_I1062	lipoprotein	32354	33824	35900	97	39639	40704	38859	114	0.0432471	0.0626245	1.17526	0.232977
BP1026B_I1063	chaperonin HSP33	217856	232118	232168	239	269505	282217	279939	291	0.095031	0.126728	1.21757	0.284009
BP1026B_I1064	hexapeptide repeat-containing transferase	75752	96049	94765	169	88722	102526	96916	182	0.000841519	0.00184963	1.07692	0.106915
BP1026B_I1065	hypothetical protein	22658	14451	16632	21	26447	22228	24896	29	0.217162	0.265237	1.38095	0.465664
BP1026B_I1066	alpha/beta fold family hydrolase	31820	24271	27310	30	30748	28863	29976	33	0.00122164	0.00256128	1.1	0.137504
BP1026B_I1067	hypothetical protein	1729	384	597	4	3379	1370	1658	10	3.31251e-06	1.32016e-05	2.5	1.32193
BP1026B_I1068	metal-dependent phosphoesterase	63295	56231	60098	72	64784	68442	64557	79	0.00409222	0.00754348	1.09722	0.133856
BP1026B_I1069	Sua5/YciO/YrdC/YwlC family protein	18800	12280	13847	23	14625	16296	17982	25	0.00170628	0.00344419	1.08696	0.120294
BP1026B_I1071	membrane metalloprotease	28661	28179	30227	43	28292	31105	29300	44	0.000230686	0.000583506	1.02326	0.0331669
BP1026B_I1070	tryptophanyl-tRNA synthetase	409545	438973	443657	366	381981	420584	395958	339	0.0154315	0.0248465	0.92623	-0.110558
BP1026B_I1072	methyltransferase	12403	4731	6567	13	13760	10149	12176	20	0.583241	0.633207	1.53846	0.621488
BP1026B_I1073	dihydrodipicolinate synthase	328389	375733	363304	394	325085	332503	336635	367	0.00602786	0.0106601	0.931472	-0.102416
BP1026B_I1074	lipoprotein	276864	300371	296500	254	312919	335441	319689	282	0.0786563	0.107193	1.11024	0.150867
BP1026B_I1075	metallo-beta-lactamase family protein	116262	121863	116867	152	119273	114920	121406	152	3.07237e-05	9.63168e-05	1	0
BP1026B_I1076	putative lipoprotein	1651645	1987828	1931957	7282	1546809	1613055	1709384	6365	0.0269112	0.040875	0.874073	-0.194174
BP1026B_I1077	cupin superfamily protein family	77129	82517	79920	65	72934	81616	77733	63	2.73451e-05	8.71514e-05	0.969231	-0.0450879
BP1026B_I1078	FkbP-type peptidyl-prolyl cis-trans isomerase	443070	724108	632851	1098	412888	521134	470772	857	0.0338859	0.0502996	0.78051	-0.357511
BP1026B_I1079	hypothetical protein	91597	82430	86801	76	106775	89719	92331	84	0.00183328	0.00366713	1.10526	0.14439
BP1026B_I1080	DNA mismatch repair protein MutS	138667	135256	139405	51	134937	138490	139275	51	6.5894e-05	0.000189438	1	0
BP1026B_I1081	Phage integrase	59872	98973	85375	62	53515	67542	65210	47	3.31872e-11	4.2086e-10	0.758065	-0.399607
BP1026B_I1082	hypothetical protein	5298	8427	7470	14	5882	6997	7186	14	0.000105239	0.000287905	1	0
BP1026B_I1083	hypothetical protein	2836	1756	2269	6	2528	2940	2651	8	0.0215125	0.0334197	1.33333	0.415037
BP1026B_I1084	hypothetical protein	10524	12215	12021	8	11880	13083	11944	9	0.000265718	0.000662236	1.125	0.169925
BP1026B_I1085	hypothetical protein	10050	14778	12630	27	11115	13871	12724	27	4.2357e-05	0.000127989	1	0
BP1026B_I1086	hypothetical protein	4600	4915	5039	8	6145	6058	4979	9	0.0371068	0.054577	1.125	0.169925
BP1026B_I1087	hypothetical protein	4013	2850	4145	10	4272	4683	4772	13	0.146853	0.187504	1.3	0.378512
BP1026B_I1088	hypothetical protein	3363	4911	4541	19	3570	4512	3767	18	0.000270307	0.000672072	0.947368	-0.0780025
BP1026B_I1089	putative repressor protein	113818	204618	184382	271	93462	123372	105492	173	2.27509e-22	2.50408e-20	0.638376	-0.647521
BP1026B_I1090	hypothetical protein	6475	8526	7688	15	8498	9253	9807	18	0.0203495	0.0317939	1.2	0.263034
BP1026B_I1091	hypothetical protein	4148	3980	4703	12	5342	5800	5290	15	0.13145	0.169598	1.25	0.321928
BP1026B_I1092	hypothetical protein	2056	3390	2714	15	1944	2841	2728	13	4.55323e-06	1.74801e-05	0.866667	-0.206451
BP1026B_I1093	hypothetical protein	8760	10706	10280	21	9297	11377	10672	22	0.000280101	0.000693399	1.04762	0.0671142
BP1026B_I1094	virulence-associated protein E	51906	68862	64651	24	57275	67553	62417	25	0.000224832	0.000571	1.04167	0.0588937
BP1026B_I1095	hypothetical protein	9061	11918	11581	18	9622	12167	10510	18	2.41758e-05	7.79316e-05	1	0
BP1026B_I1096	hypothetical protein	4701	3805	4774	23	5404	4784	4533	25	0.0159883	0.0256311	1.08696	0.120294
BP1026B_I1097	hypothetical protein	12199	20161	17343	29	15095	19352	17346	30	0.000588917	0.00134611	1.03448	0.0489096
BP1026B_I1098	phage terminase large subunit (GpA)	46415	54695	52210	25	49804	53300	51878	26	0.00025739	0.00064327	1.04	0.0565835
BP1026B_I1099	hypothetical protein	5060	4229	5307	23	7715	8016	6681	36	0.640649	0.687099	1.56522	0.646363
BP1026B_I1100	phage portal protein, lambda family	16419	17097	15874	11	20340	20981	19613	13	0.0435444	0.0630113	1.18182	0.241008
BP1026B_I1101	peptidase S14, ClpP	28505	22621	27189	23	36614	35764	32424	31	0.25067	0.301294	1.34783	0.430634
BP1026B_I1102	hypothetical protein	8973	2366	3288	14	13390	7414	9317	29	0.109368	0.143786	2.07143	1.05063
BP1026B_I1103	hypothetical protein	42824	54157	53385	48	56147	55652	52089	53	0.00343073	0.00644533	1.10417	0.142958
BP1026B_I1104	hypothetical protein	6760	4144	3989	17	7965	6179	6823	24	0.30672	0.359434	1.41176	0.4975
BP1026B_I1105	hypothetical protein	9479	7181	8488	15	13980	13789	12562	25	0.916518	0.929708	1.66667	0.736966
BP1026B_I1106	hypothetical protein	13098	19374	16647	31	15594	18479	15888	32	0.000228988	0.000580011	1.03226	0.0458037
BP1026B_I1107	baseplate assembly protein V	17551	15388	16200	24	24637	22109	22904	34	0.32716	0.380333	1.41667	0.5025
BP1026B_I1108	hypothetical protein	3916	6015	5351	24	5012	5578	5737	26	0.006079	0.0107388	1.08333	0.115477
BP1026B_I1109	GPW/gp25 family protein	5701	4520	5405	15	6253	5735	5972	17	0.021158	0.0329259	1.13333	0.180572
BP1026B_I1110	hypothetical protein	14671	15132	15326	16	17940	16554	17243	19	0.00788005	0.0135913	1.1875	0.247928
BP1026B_I1111	phage tail protein I	12835	8683	10483	18	15237	16492	16064	27	0.50366	0.556439	1.5	0.584963
BP1026B_I1112	gp26	43439	66682	58091	38	50593	60381	54466	37	6.9016e-05	0.000197598	0.973684	-0.0384741
BP1026B_I1113	hypothetical protein	14635	17704	18902	37	16688	19901	17145	39	0.000850944	0.00186577	1.05405	0.0759489
BP1026B_I1114	phage tail sheath protein	29993	34171	33007	27	38008	40532	35728	32	0.0462266	0.0665395	1.18519	0.245112
BP1026B_I1115	phage major tail tube protein	26553	40517	37364	69	31044	39087	34697	69	0.000639925	0.00145339	1	0
BP1026B_I1116	hypothetical protein	4551	6307	5838	18	5904	6976	6661	21	0.0246732	0.0377777	1.16667	0.222392
BP1026B_I1117	hypothetical protein	3189	5763	4836	39	4786	5444	5052	43	0.0148877	0.0240574	1.10256	0.140863
BP1026B_I1118	tail tape measure protein	32573	43752	40862	16	39978	44638	42644	17	0.00701898	0.0122374	1.0625	0.0874628
BP1026B_I1119	phage P2 GpU family protein	6686	5217	5626	6	9773	8506	8268	10	0.526152	0.578436	1.66667	0.736966
BP1026B_I1120	phage Tail Protein X	1921	1790	1539	8	2346	1774	1693	9	0.00426413	0.00783276	1.125	0.169925
BP1026B_I1121	phage tail formation protein	12621	12085	12812	11	15596	16355	14581	14	0.0310158	0.0464016	1.27273	0.347923
BP1026B_I1122	gp24	3629	2869	3281	6	6069	4230	4560	9	0.946366	0.955505	1.5	0.584963
BP1026B_I1123	bacteriophage lysis protein	5846	6877	7416	12	5578	6534	5422	11	1.15087e-05	4.02868e-05	0.916667	-0.125531
BP1026B_I1124	Site-specific DNA methylase	34227	57877	51200	60	35764	47306	41656	52	9.68891e-07	4.40744e-06	0.866667	-0.206451
BP1026B_I1125	hypothetical protein	265395	441971	396260	494	232899	303754	268618	360	8.51726e-12	1.22543e-10	0.728745	-0.456514
BP1026B_I1126	hypothetical protein	193178	245966	243315	438	183419	213440	198082	382	1.47286e-07	8.18358e-07	0.872146	-0.197358
BP1026B_I1127	hypothetical protein	104181	113359	117693	235	97258	120743	107108	228	5.93655e-06	2.21799e-05	0.970213	-0.0436269
BP1026B_I1128	hypothetical protein	37821	30408	34299	67	40098	37293	38805	76	0.0224759	0.0348041	1.13433	0.181838
BP1026B_I1129	PAAR motif-containing protein	73283	69413	65498	162	66370	66433	70268	158	4.77485e-05	0.000142496	0.975309	-0.0360693
BP1026B_I1130	hypothetical protein	10282	17279	15425	50	7700	10517	9834	33	2.35024e-17	1.04561e-15	0.66	-0.599462
BP1026B_I1131	hypothetical protein	12606	22882	20919	45	11759	15256	14421	33	2.00567e-12	3.34617e-11	0.733333	-0.447459
BP1026B_I1132	gp33	15830	27160	22545	30	14853	20122	17802	24	1.12385e-08	8.11267e-08	0.8	-0.321928
BP1026B_I1133	hypothetical protein	96829	173681	148896	227	133111	178387	154020	252	0.00660576	0.0115878	1.11013	0.150731
BP1026B_I1134	hypothetical protein	2301	3664	3533	6	2030	3470	2548	5	1.28425e-07	7.24471e-07	0.833333	-0.263034
BP1026B_I1135	hypothetical protein	4182	6557	5638	16	4180	5025	4128	13	3.54142e-06	1.40337e-05	0.8125	-0.29956
BP1026B_I1137	hypothetical protein	16376	31097	27517	62	18688	24215	22368	54	6.57404e-07	3.10067e-06	0.870968	-0.199309
BP1026B_I1138	hypothetical protein	4763	5647	5230	19	3551	3801	4436	14	1.25657e-07	7.12058e-07	0.736842	-0.440573
BP1026B_I1139	inositol-1-monophosphatase	87035	138777	131068	149	91141	110379	97647	125	2.25913e-09	1.9281e-08	0.838926	-0.253384
BP1026B_I1140	RNA methyltransferase	46246	45325	41089	48	55976	48884	46405	55	0.0156346	0.0251283	1.14583	0.196397
BP1026B_I1141	serine O-acetyltransferase	27106	23500	23722	31	30245	27758	26809	35	0.00628894	0.0110847	1.12903	0.175087
BP1026B_I1142	UDP-2,3-diacylglucosamine hydrolase	125804	155586	146147	177	140549	142946	142299	177	6.9257e-05	0.000198107	1	0
BP1026B_I1143	peptidyl-prolyl cis-trans isomerase B	495964	799564	755042	1389	566286	717250	605308	1279	0.357157	0.410714	0.920806	-0.11903
BP1026B_I1144	peptidyl-prolyl cis-trans isomerase A	347357	497837	464320	757	377529	434660	397715	700	0.0185739	0.0293338	0.924703	-0.112938
BP1026B_I1145	hypothetical protein	55085	22396	28579	48	67712	50291	53848	79	0.398441	0.452466	1.64583	0.718818
BP1026B_I1146	cysteinyl-tRNA synthetase	385407	441251	419041	297	391662	405986	414663	289	0.0534997	0.0759112	0.973064	-0.0393934
BP1026B_I1147	base excision DNA repair protein	137950	197971	175404	181	120399	136960	139660	140	1.57273e-12	2.66641e-11	0.773481	-0.370563
BP1026B_I1148	acetyl-CoA carboxylase carboxyltransferase subunit alpha	277238	220482	220563	246	302264	276973	298528	301	0.187056	0.232911	1.22358	0.291105
BP1026B_I1149	cell cycle protein mesJ	50032	18468	25004	21	57250	43430	47457	33	0.650078	0.69625	1.57143	0.652077
BP1026B_I1150	aspartate kinase	188209	275688	257135	197	225290	274559	249960	205	0.000582518	0.00133314	1.04061	0.0574283
BP1026B_I1151	Ser tRNA	27056	43540	36100	378	31431	36060	37788	373	0.000366721	0.000881058	0.986772	-0.0192106
BP1026B_I1152	hypothetical protein	46622	39620	42089	40	45796	44204	43325	42	0.00138262	0.00286528	1.05	0.0703893
BP1026B_I1153	outer membrane autotransporter	43179	35559	36313	20	36425	36461	36424	19	9.7926e-05	0.000270095	0.95	-0.0740006
BP1026B_I1154	hypothetical protein	13684	11247	10428	9	11056	9625	8956	8	5.73753e-09	4.44889e-08	0.888889	-0.169925
BP1026B_I1155	AcrB/AcrD/AcrF family protein	123097	104388	108663	35	104200	93937	101506	31	1.1571e-07	6.63682e-07	0.885714	-0.175087
BP1026B_I1156	multidrug efflux RND membrane fusion protein MexE	40174	32381	33053	28	38629	30913	35083	27	0.000408213	0.000969602	0.964286	-0.0524674
BP1026B_I1157	sulfate adenylyltransferase	79732	65635	69146	48	77946	62797	66932	47	3.35561e-05	0.000104207	0.979167	-0.0303736
BP1026B_I1158	peptide synthetase-domain-containing protein	52232	38877	44505	24	38624	36593	41036	21	6.81348e-07	3.20018e-06	0.875	-0.192645
BP1026B_I1159	MFS permease	32829	27912	31952	23	26787	24976	23982	19	1.6075e-08	1.12417e-07	0.826087	-0.275634
BP1026B_I1160	hypothetical protein	26365	12853	16386	13	22619	16562	17319	13	0.00038417	0.000919457	1	0
BP1026B_I1161	nonribosomal peptide synthetase	175301	122618	137521	16	126711	117776	115705	13	2.79845e-10	2.97034e-09	0.8125	-0.29956
BP1026B_I1162	hypothetical protein	19108	17872	17341	22	11315	10487	11009	13	2.45299e-21	2.16727e-19	0.590909	-0.758992
BP1026B_I1163	dioxygenase, TauD/TfdA	26139	20152	21012	25	16812	16222	14444	18	3.76339e-13	7.1756e-12	0.72	-0.473931
BP1026B_I1164	hypothetical protein	30969	24973	21908	30	21060	18736	20249	23	9.68916e-10	9.0225e-09	0.766667	-0.383329
BP1026B_I1165	hypothetical protein	69579	77375	77436	95	43054	44429	42340	55	1.38593e-23	2.02184e-21	0.578947	-0.788496
BP1026B_I1166	hypothetical protein	32942	14922	17405	21	23733	15648	17419	18	9.21561e-07	4.21352e-06	0.857143	-0.222392
BP1026B_I1167	transketolase	9482	6733	6510	9	6472	5301	6691	7	3.3359e-07	1.69855e-06	0.777778	-0.36257
BP1026B_I1168	transketolase	26648	16037	17288	21	21953	16155	18066	20	2.19734e-05	7.14194e-05	0.952381	-0.0703893
BP1026B_I1169	hypothetical protein	31440	16684	18712	19	20414	17924	17038	16	7.09847e-08	4.26112e-07	0.842105	-0.247928
BP1026B_I1170	acyltransferase family protein	19788	24865	21040	19	13924	14961	13975	12	7.82055e-17	3.2925e-15	0.631579	-0.662965
BP1026B_I1171	phosphoserine aminotransferase	57283	66899	63932	57	40191	44057	43938	39	5.87586e-15	1.65288e-13	0.684211	-0.547488
BP1026B_I1173	glycosyl transferase family protein	39703	30532	33271	42	26856	27193	25604	32	3.34584e-10	3.50137e-09	0.761905	-0.392317
BP1026B_I1172	sulfate adenylyltransferase subunit 2	72583	77585	77079	78	71896	77724	70768	76	3.0936e-05	9.68569e-05	0.974359	-0.0374747
BP1026B_I1174	kinase	32886	39718	39892	31	22864	22338	21611	18	4.0393e-20	2.99931e-18	0.580645	-0.784271
BP1026B_I1175	cysteine synthase/cystathionine beta-synthase family protein	27417	24462	26197	25	26391	21171	22042	22	1.64505e-06	7.09237e-06	0.88	-0.184425
BP1026B_I1176	argininosuccinate lyase	40256	23576	24982	10	30404	25167	25252	9	3.26496e-06	1.30287e-05	0.9	-0.152003
BP1026B_I1177	hypothetical protein	18876	9060	10349	64	14794	16450	16879	81	0.0433275	0.0627264	1.26562	0.33985
BP1026B_I1178	methionine aminopeptidase	46479	34710	37245	51	50438	44246	45345	60	0.0459073	0.0661255	1.17647	0.234465
BP1026B_I1179	TetR family transcriptional regulator	29163	21487	23525	27	33196	29816	31361	34	0.0781449	0.106589	1.25926	0.332575
BP1026B_I1180	ferredoxin	3668	1506	1654	6	5001	3110	3899	11	0.181105	0.226174	1.83333	0.874469
BP1026B_I1182	ferredoxin--NADP reductase	4401	4492	5096	6	3341	4316	4330	5	2.52277e-05	8.10311e-05	0.833333	-0.263034
BP1026B_I1183	molybdopterin oxidoreductase family protein	26912	33112	33519	13	26469	29552	25439	11	4.22581e-07	2.08476e-06	0.846154	-0.241008
BP1026B_I1184	hypothetical protein	2322	1698	1665	8	2896	2591	2146	11	0.24207	0.292021	1.375	0.459432
BP1026B_I1185	hypothetical protein	5458	1838	2719	9	5214	3601	4258	12	0.285857	0.338979	1.33333	0.415037
BP1026B_I1187	enoyl-ACP reductase	170239	148565	162403	202	184312	185676	179060	231	0.0202184	0.0316206	1.14356	0.193538
BP1026B_I1186	ABC transporter substrate-binding protein	167652	130354	137407	74	180533	165963	166924	87	0.0482161	0.0690547	1.17568	0.23349
BP1026B_I1188	ABC transporter membrane protein	51146	60509	58585	54	54294	58076	56180	53	9.32569e-05	0.000258645	0.981481	-0.026967
BP1026B_I1189	ABC transporter permease	47876	36860	38969	37	53095	44544	46576	43	0.0304722	0.0457521	1.16216	0.216811
BP1026B_I1190	ABC transporter ATP-binding protein	81998	51886	61153	39	96817	74600	78196	50	0.100794	0.133787	1.28205	0.358454
BP1026B_I1191	hypothetical protein	7592	12524	12910	107	5729	10279	7778	77	2.65029e-12	4.27385e-11	0.719626	-0.47468
BP1026B_I1192	NLP/P60 family protein	226178	275544	249851	355	244402	253943	251158	354	8.74431e-05	0.000244443	0.997183	-0.00406966
BP1026B_I1193	patatin-like phospholipase	18898	19029	18544	20	20607	20221	23172	22	0.00762735	0.0131844	1.1	0.137504
BP1026B_I1194	glutamyl-tRNA synthetase	94912	104068	100357	65	89205	92840	91317	60	8.04872e-07	3.72407e-06	0.923077	-0.115477
BP1026B_I1195	Ala tRNA	25698	39798	34856	440	30705	39023	36906	467	0.00379115	0.00705276	1.06136	0.085919
BP1026B_I1196	Glu tRNA	61092	104893	86935	1109	79439	107752	97614	1249	0.00324284	0.0061383	1.12624	0.171514
BP1026B_I1197	Asp tRNA	36562	56452	45949	601	38984	50125	47606	591	0.000164786	0.000430888	0.983361	-0.0242069
BP1026B_I1198	Glu tRNA	24459	37110	28334	394	29178	34946	35831	438	0.00757332	0.0131019	1.11168	0.152735
BP1026B_I1199	Asp tRNA	7934	14542	10725	143	9604	12805	11050	144	4.38735e-05	0.000132253	1.00699	0.0100537
BP1026B_I1200	acetyltransferase	20195	29361	29136	56	17678	21088	18288	40	1.51384e-11	2.03783e-10	0.714286	-0.485427
BP1026B_I1201	AraC family transcriptional regulator	11314	7736	9265	10	11532	9632	10143	12	0.0014025	0.00290073	1.2	0.263034
BP1026B_I1202	ribonuclease activity regulator protein RraA	24290	27021	27970	53	25831	28074	27808	54	0.00036207	0.000871552	1.01887	0.026967
BP1026B_I1203	hypothetical protein	44288	42875	45088	108	36253	43930	38968	97	7.86561e-06	2.85869e-05	0.898148	-0.154975
BP1026B_I1204	malate synthase	409315	503632	511035	297	381313	436363	420057	258	0.0112911	0.0188125	0.868687	-0.203092
BP1026B_I1205	haloacid dehalogenase	20390	6541	8911	14	24641	15991	18687	24	0.847193	0.870792	1.71429	0.777608
BP1026B_I1206	LysR family transcriptional regulator	32308	30367	28831	30	43203	37712	37926	40	0.229819	0.278312	1.33333	0.415037
BP1026B_I1207	universal stress protein family protein	8141	4689	4862	13	7045	5731	7348	15	0.0133116	0.0217514	1.15385	0.206451
BP1026B_I1208	isocitrate lyase	363909	440767	441862	317	333747	374956	353183	270	0.000964493	0.00208342	0.851735	-0.231523
BP1026B_I1209	ATP-dependent RNA helicase	19744	18154	18392	12	23246	21728	22197	14	0.0232118	0.035811	1.16667	0.222392
BP1026B_I1211	acyl-CoA-binding protein	111558	161353	141467	511	98510	111746	112140	398	2.01826e-12	3.34935e-11	0.778865	-0.360555
BP1026B_I1212	glycoprotease family protein	4034	869	1383	2	5412	3248	3432	5	0.034045	0.0505	2.5	1.32193
BP1026B_I1210	ribosomal-protein-alanine acetyltransferase	43301	59093	55642	105	40924	47574	42836	87	3.37019e-08	2.17502e-07	0.828571	-0.271302
BP1026B_I1213	phage SPO1 DNA polymerase domain-containing protein	165407	160018	162047	214	152591	150486	149211	198	2.18097e-06	9.16974e-06	0.925234	-0.11211
BP1026B_I1214	hypothetical protein	30026	20367	24489	25	33450	31484	32968	33	0.143029	0.183219	1.32	0.400538
BP1026B_I1215	phosphomethylpyrimidine kinase	25021	10154	13254	19	26964	20884	20759	28	0.328172	0.381297	1.47368	0.559427
BP1026B_I1216	lysophospholipid transporter	119697	143718	131553	102	105830	108542	116513	85	7.11645e-10	6.84686e-09	0.833333	-0.263034
BP1026B_I1217	alanine racemase	197406	177822	176888	171	216940	194566	192242	187	0.00455723	0.00831273	1.09357	0.129042
BP1026B_I1218	DNA repair protein RadA	172097	162049	160948	119	187236	172103	175655	129	0.0033139	0.00625017	1.08403	0.116409
predicted RNA	-	22805	35405	33317	598	19640	28746	22023	460	4.94761e-10	4.96582e-09	0.769231	-0.378512
BP1026B_I1219	hypothetical protein	26447	16981	19640	101	22951	23352	21687	109	0.00203847	0.00403895	1.07921	0.109973
BP1026B_I1220	ABC transporter ATP-binding protein	126401	136716	133482	68	131153	131100	129562	67	3.05277e-05	9.57979e-05	0.985294	-0.0213737
BP1026B_I1221	glutathione peroxidase	56196	93214	84005	162	49237	61095	57747	116	1.51028e-13	3.09607e-12	0.716049	-0.481869
BP1026B_I1222	cardiolipin synthetase	74027	59227	57906	44	75031	67261	73228	49	0.0068334	0.011947	1.11364	0.155278
BP1026B_I1223	hypothetical protein	1979	731	868	4	2369	1499	2381	8	0.244951	0.295099	2	1
BP1026B_I1224	N5-glutamine S-adenosyl-L-methionine-dependent methyltransferase	63504	40893	51586	56	66381	62593	62769	69	0.0756016	0.103457	1.23214	0.30117
BP1026B_I1225	succinyl-diaminopimelate desuccinylase	40034	29564	31212	29	46442	41821	40446	37	0.194995	0.241549	1.27586	0.351472
BP1026B_I1226	ArsC family transcription regulator	103557	90318	98826	260	136509	125190	107857	328	0.0570019	0.0803354	1.26154	0.335184
BP1026B_I1227	2,3,4,5-tetrahydropyridine-2,6-carboxylate N-succinyltransferase	251361	193334	203975	261	306311	282777	287493	352	0.762342	0.796191	1.34866	0.431526
BP1026B_I1229	N-succinyl-L,L-diaminopimelate aminotransferasealternative	46512	40015	39823	34	59872	51993	49066	43	0.161893	0.204378	1.26471	0.338802
BP1026B_I1228	hypothetical protein	40059	25152	25656	31	41270	33287	38052	39	0.10657	0.140473	1.25806	0.331206
BP1026B_I1230	chromosome segregation protein SMC	613619	517491	542126	158	632246	589019	591123	171	0.879075	0.897971	1.08228	0.114072
BP1026B_I1231	hypothetical protein	290250	250725	258849	209	297043	276979	278083	223	0.00294913	0.00563334	1.06699	0.0935408
BP1026B_I1232	NAD-dependent DNA ligase	191472	176398	168918	86	210747	188610	192664	95	0.00609693	0.0107675	1.10465	0.143591
BP1026B_I1233	peptide deformylase	138530	114369	111852	227	136009	124032	126607	241	0.00055188	0.00126951	1.06167	0.0863408
BP1026B_I1234	pseudouridine synthase family protein	73191	54242	59522	36	73563	67650	69310	40	0.00690816	0.0120643	1.11111	0.152003
BP1026B_I1235	PII uridylyl-transferase	221231	195416	208085	80	231842	228908	224155	88	0.0049662	0.00897263	1.1	0.137504
BP1026B_I1236	methionine aminopeptidase	170824	253798	232184	257	155437	184861	175596	202	4.03256e-11	5.06938e-10	0.785992	-0.347413
predicted RNA	-	29736	39446	35592	582	37269	50519	46211	744	0.19954	0.246255	1.27835	0.354283
predicted RNA	-	20046	13325	13994	367	28956	23842	24861	602	0.903033	0.918405	1.64033	0.713983
predicted RNA	-	417196	519895	507668	723	582940	658854	619797	931	0.517361	0.569569	1.28769	0.364786
BP1026B_I1237	elongation factor Ts	616407	767357	786423	820	809538	921552	818650	963	0.436765	0.490921	1.17439	0.231912
BP1026B_I1238	uridylate kinase	104517	102102	101858	144	135595	123774	120376	177	0.0382678	0.0561136	1.22917	0.297681
BP1026B_I1239	ribosome recycling factor	341452	399433	373032	661	401151	408985	399332	718	0.225044	0.273374	1.08623	0.119334
BP1026B_I1240	undecaprenyl diphosphate synthase	247614	211352	219950	316	270315	267069	268586	376	0.0405329	0.0590485	1.18987	0.250808
BP1026B_I1241	phosphatidate cytidylyltransferase	24779	18074	20240	25	35576	26165	27408	36	0.32178	0.374575	1.44	0.526069
BP1026B_I1242	1-deoxy-D-xylulose 5-phosphate reductoisomerase	134531	148971	138747	117	129121	119334	120381	102	1.84451e-08	1.2757e-07	0.871795	-0.197939
BP1026B_I1243	membrane-associated zinc metalloprotease	147808	87456	109096	82	158368	133049	138567	102	0.0871483	0.117661	1.2439	0.314873
BP1026B_I1244	OMP85 family outer membrane protein	1396790	1598323	1549459	656	1371092	1469905	1404844	613	0.132227	0.170426	0.934451	-0.0978087
BP1026B_I1245	OmpH/HlpA family outer membrane protein	475851	628536	606086	1067	490349	567253	524173	987	0.32047	0.373317	0.925023	-0.112438
BP1026B_I1246	UDP-3-O-[3-hydroxymyristoyl] glucosamine N-acyltransferase	369121	326889	331018	315	401898	360797	369644	347	0.113623	0.148832	1.10159	0.139584
BP1026B_I1247	(3R)-hydroxymyristoyl-ACP dehydratase	87367	84096	79786	178	82753	90096	84108	183	0.000169828	0.000442965	1.02809	0.0399664
BP1026B_I1248	UDP-N-acetylglucosamine acyltransferase	238222	264495	266481	324	228320	252675	239073	304	4.52417e-06	1.73898e-05	0.938272	-0.0919225
BP1026B_I1250	lipid-A-disaccharide synthase	155739	133132	139187	122	164232	154372	156081	135	0.00731494	0.0127004	1.10656	0.146078
BP1026B_I1249	ribonuclease HII	99254	95898	98578	151	96056	93183	94690	146	1.07444e-05	3.78648e-05	0.966887	-0.0485802
BP1026B_I1251	RNA methyltransferase	102939	64839	82985	105	107248	92519	96127	125	0.0108333	0.0181171	1.19048	0.251539
BP1026B_I1252	hypothetical protein	243467	327013	307852	358	257988	290109	280370	338	1.55861e-05	5.28209e-05	0.944134	-0.0829363
BP1026B_I1253	serine protease	37820	25378	29593	16	40749	36198	37468	20	0.103828	0.137262	1.25	0.321928
BP1026B_I1254	primitive phytochelatin synthase	12117	8315	9498	13	14592	12986	12531	18	0.109338	0.143786	1.38462	0.469485
BP1026B_I1255	phosphoenolpyruvate synthase	866537	980516	968586	391	874832	917402	891555	372	0.815115	0.842791	0.951407	-0.071866
BP1026B_I1256	nodulation efficiency protein D	10410	10219	9358	22	11506	10626	11354	25	0.00173431	0.00349804	1.13636	0.184425
BP1026B_I1257	SPFH domain protein/band 7 family protein	275003	358877	332170	339	310348	337560	332776	344	0.0229729	0.035465	1.01475	0.0211233
BP1026B_I1258	SsrA-binding protein	99520	148391	137641	287	94360	115323	107595	236	2.72141e-10	2.89346e-09	0.8223	-0.282264
BP1026B_I1259	cyclase/dehydrase superfamily	60072	101881	92431	204	52281	68792	58244	144	4.05276e-14	9.27845e-13	0.705882	-0.5025
BP1026B_I1260	TGS domain-containing protein	64325	39042	44986	152	68499	56536	52696	182	0.0478375	0.0685594	1.19737	0.259867
BP1026B_I1261	integral membrane protein	19469	12759	14493	16	18984	17316	19066	19	0.0195695	0.0307192	1.1875	0.247928
BP1026B_I1262	hypothetical protein	12987	13004	13907	19	9994	10512	10103	14	1.89723e-11	2.48982e-10	0.736842	-0.440573
BP1026B_I1263	hypothetical protein	2438	664	1010	1	2400	1606	1385	1	0.158515	0.200639	1	0
BP1026B_I1264	hypothetical protein	13065	14248	14472	18	13353	12388	12375	16	7.0864e-07	3.31739e-06	0.888889	-0.169925
BP1026B_I1265	inosine 5'-monophosphate dehydrogenase	400720	400639	413973	277	400785	412579	381487	272	0.0463722	0.0666727	0.981949	-0.0262793
BP1026B_I1266	hypothetical protein	105047	112438	107651	165	102434	95149	96654	149	3.11104e-07	1.59441e-06	0.90303	-0.147154
BP1026B_I1267	GMP synthase	252445	285535	284202	169	245522	264431	255959	157	3.2031e-06	1.28144e-05	0.928994	-0.106259
BP1026B_I1268	Integrase	12661	21758	18925	26	11592	13420	12834	19	5.21712e-14	1.16053e-12	0.730769	-0.452512
BP1026B_I1269	hypothetical protein	190908	302013	264233	215	161927	200906	198843	160	2.42441e-13	4.78249e-12	0.744186	-0.426265
BP1026B_I1270	hypothetical protein	89192	150607	127912	140	69784	84777	78923	89	2.37521e-19	1.56839e-17	0.635714	-0.65355
BP1026B_I1271	hypothetical protein	61460	104402	91124	62	49098	62426	61084	42	2.29326e-16	8.51221e-15	0.677419	-0.561879
BP1026B_I1272	hypothetical protein	10746	17774	13575	150	7331	10427	10019	99	8.13691e-17	3.40286e-15	0.66	-0.599462
BP1026B_I1273	hypothetical protein	2555	3632	3498	17	1968	1801	2451	10	2.02397e-17	9.20025e-16	0.588235	-0.765535
BP1026B_I1274	major facilitator superfamily transporter	1759	1231	1424	1	2326	1836	1840	1	0.276796	0.329664	1	0
BP1026B_I1275	hypothetical protein	64308	50139	54491	111	63472	62635	62872	124	0.00718149	0.0124929	1.11712	0.15978
BP1026B_I1276	hypothetical protein	40232	21336	23195	66	54794	35090	41912	103	0.858234	0.880553	1.56061	0.642106
BP1026B_I1277	cytidine/deoxycytidylate deaminase family protein	16290	6453	6503	18	17711	11927	14438	27	0.570982	0.621511	1.5	0.584963
BP1026B_I1278	L,D-carboxypeptidase A	60625	64777	67855	68	59590	71379	62139	68	0.000138858	0.000367688	1	0
BP1026B_I1279	GntR family transcriptional regulator	12123	8242	10299	14	10421	10036	11476	15	0.000171336	0.000446157	1.07143	0.0995357
BP1026B_I1280	NCS1 nucleoside transporter family protein	10114	9032	8627	6	7878	8840	9700	6	1.03184e-05	3.65897e-05	1	0
BP1026B_I1281	racemase	2015	1052	1060	1	2197	1364	1592	1	0.0775544	0.105922	1	0
BP1026B_I1283	polysaccharide deacetylase family protein	88244	78479	87615	88	75572	77820	75021	79	7.43848e-07	3.46926e-06	0.897727	-0.155651
BP1026B_I1282	chitooligosaccharide deacetylase	25478	14661	15036	35	27586	18690	21254	43	0.0379087	0.0556521	1.22857	0.296982
BP1026B_I1284	allantoicase	39366	38952	41258	39	41361	37696	36031	37	0.00016208	0.000424345	0.948718	-0.0759489
BP1026B_I1285	ureidoglycolate hydrolase	27817	27131	29246	54	23266	24069	22495	45	4.43265e-08	2.79738e-07	0.833333	-0.263034
BP1026B_I1286	hypothetical protein	74813	76920	79339	64	65391	69708	66447	55	2.04103e-07	1.09773e-06	0.859375	-0.21864
BP1026B_I1287	Transthyretin family protein	9056	8345	9924	25	8586	8503	9587	25	2.88727e-05	9.15201e-05	1	0
BP1026B_I1288	transthyretin family protein	2158	1243	1611	3	2147	1760	2512	4	0.120169	0.156492	1.33333	0.415037
BP1026B_I1289	hydroxydechloroatrazine ethylaminohydrolase	32316	24173	25050	18	34576	25948	28792	20	0.0020978	0.00414604	1.11111	0.152003
BP1026B_I1290	LysR family regulatory protein	50826	62757	58319	56	45666	47110	47016	46	4.39739e-09	3.49175e-08	0.821429	-0.283793
BP1026B_I1291	hypothetical protein	17842	27247	26985	114	18277	21823	21648	98	3.427e-07	1.73788e-06	0.859649	-0.21818
BP1026B_I1292	6-phosphogluconate dehydrogenase	9058	6718	7269	8	10718	7596	8553	9	0.00818479	0.0140705	1.125	0.169925
BP1026B_I1293	hypothetical protein	49538	39966	42192	89	50779	47299	45806	98	0.00524435	0.00940206	1.10112	0.138976
BP1026B_I1294	large-conductance mechanosensitive channel	400738	656597	567782	1253	377891	452516	441365	981	0.00428081	0.0078611	0.782921	-0.353061
BP1026B_I1295	hypothetical protein	130855	104772	107874	94	193744	156902	154599	138	0.9206	0.932793	1.46809	0.553936
BP1026B_I1296	PspA/IM30 family protein	431576	369512	414655	595	569936	600472	581616	857	0.136919	0.17593	1.44034	0.526406
BP1026B_I1297	1A family penicillin-binding protein	187213	195467	197508	76	181471	188829	192293	74	2.99629e-05	9.44034e-05	0.973684	-0.0384741
BP1026B_I1298	hypothetical protein	30119	19174	20051	50	24860	22194	25000	52	0.000569339	0.00130632	1.04	0.0565835
BP1026B_I1299	threonine dehydratase catabolic	163392	144159	153363	148	150899	147309	146530	143	1.86367e-05	6.18889e-05	0.966216	-0.049582
BP1026B_I1300	acetylornithine deacetylase	133355	101213	110264	94	129484	116262	120923	100	0.000432919	0.00101979	1.06383	0.0892673
BP1026B_I1301	transcription-repair coupling factor	343737	339753	351834	97	350508	341925	338838	97	0.0251286	0.0383906	1	0
BP1026B_I1302	2-C-methyl-D-erythritol 4-phosphate cytidylyltransferase	14058	9189	10689	15	15383	15689	15766	21	0.184396	0.229872	1.4	0.485427
BP1026B_I1303	2-C-methyl-D-erythritol 2,4-cyclo diphosphate synthase	23885	23464	23274	48	25960	24112	24140	50	0.000756697	0.00168206	1.04167	0.0588937
BP1026B_I1304	alkyl hydroperoxide reductase D	209180	199808	195248	381	206577	198768	195770	379	0.000126143	0.000338594	0.994751	-0.00759315
BP1026B_I1305	anti-oxidant AhpCTSA family protein	5384322	8542629	7864899	13231	4612940	5592426	5204230	9356	3.45469e-05	0.000107071	0.707127	-0.499958
BP1026B_I1306	hypothetical protein	58815	96680	93221	812	43891	61287	47167	497	3.38826e-21	2.95202e-19	0.612069	-0.708234
BP1026B_I1307	sensor histidine kinase RisS	149815	164129	150710	113	160817	147497	156844	114	0.000140883	0.00037211	1.00885	0.0127111
BP1026B_I1308	osmolarity response regulator	163146	184509	182872	243	158151	175227	169684	230	9.41035e-06	3.36551e-05	0.946502	-0.0793225
BP1026B_I1309	hypothetical protein	4540	8105	6483	39	3269	4950	4969	27	1.16404e-09	1.04947e-08	0.692308	-0.530515
BP1026B_I1310	hypothetical protein	54633	62746	57573	200	61993	49763	55836	191	2.15095e-05	7.00568e-05	0.955	-0.0664274
BP1026B_I1311	hypothetical protein	180609	158587	173834	116	171624	171538	171204	117	0.000153357	0.000402683	1.00862	0.0123837
BP1026B_I1312	twin-arginine translocation pathway signal sequence domain-containing protein	43104	37433	37924	31	40327	37486	38155	30	0.000317829	0.000776077	0.967742	-0.0473057
BP1026B_I1313	phytoene synthase	21401	21736	20129	25	16608	17407	17119	20	1.06329e-08	7.71103e-08	0.8	-0.321928
BP1026B_I1314	Leu tRNA	2416	3874	3623	37	3414	4595	3947	45	0.110969	0.145691	1.21622	0.2824
BP1026B_I1315	hypothetical protein	88354	147331	138342	261	92669	111115	102596	214	3.21858e-10	3.38193e-09	0.819923	-0.286439
BP1026B_I1316	hypothetical protein	41113	37615	42180	85	42508	48241	43779	94	0.0113035	0.0188167	1.10588	0.145198
BP1026B_I1317	hypothetical protein	18048	12603	12518	28	22811	17275	18792	38	0.219916	0.268027	1.35714	0.440573
BP1026B_I1318	PAAR motif-containing protein	26712	23664	26544	60	30005	26420	25907	64	0.00115336	0.00244015	1.06667	0.0931094
BP1026B_I1319	transposase B	140161	187179	169915	193	116347	132521	132666	148	4.60134e-13	8.51451e-12	0.766839	-0.383004
BP1026B_I1320	transposase	185855	319324	282056	901	163594	224116	193094	665	2.04018e-13	4.06287e-12	0.738069	-0.438173
predicted RNA	-	12188	22005	18333	1029	11740	14753	12401	762	2.0352e-12	3.35969e-11	0.740525	-0.43338
BP1026B_I1321	hypothetical protein	279619	490180	452907	1061	290461	397197	331289	884	0.000498123	0.00115218	0.833176	-0.263306
BP1026B_I1322	hypothetical protein	1444	2627	2851	10	1448	1634	1798	7	7.16766e-13	1.28465e-11	0.7	-0.514573
BP1026B_I1323	exported avidin family protein	4881	9358	8561	16	4380	6385	5080	11	2.86904e-10	3.03499e-09	0.6875	-0.540568
BP1026B_I1324	endonuclease Nuc	3220	2761	3397	5	3108	3527	3256	5	0.00459223	0.008362	1	0
BP1026B_I1325	histone deacetylase family protein	1135	823	1078	0	1198	1142	1294	1	0.201834	0.248451	#DIV/0!	#DIV/0!
BP1026B_I1326	transporter	630	242	542	0	583	677	926	0	0.405816	0.459842	#DIV/0!	#DIV/0!
BP1026B_I1328	LuxR family transcriptional regulator	11107	9183	10199	8	11586	9690	9869	9	8.50213e-05	0.000239165	1.125	0.169925
BP1026B_I1329	2-dehydropantoate 2-reductase	8148	5788	5072	6	8691	6765	6590	7	0.0157204	0.0252468	1.16667	0.222392
BP1026B_I1330	MarR family transcriptional regulator	34299	40044	40269	84	28182	29452	29053	64	4.21126e-11	5.28345e-10	0.761905	-0.392317
BP1026B_I1331	glycerate kinase	3814	1900	1373	2	3089	2328	2425	2	0.00385063	0.00715067	1	0
BP1026B_I1332	hypothetical protein	157	102	99	0	96	34	119	0	0.00110245	0.00234033	#DIV/0!	#DIV/0!
BP1026B_I1333	trigger factor	596752	813856	740352	531	741047	847350	802979	590	0.663089	0.708301	1.11111	0.152003
predicted RNA	-	16667	8895	12480	603	15990	18014	19728	852	0.307761	0.360491	1.41294	0.498695
BP1026B_I1334	ATP-dependent Clp protease proteolytic subunit	407645	546911	521984	752	435028	498064	466650	713	0.251322	0.301962	0.948138	-0.0768306
BP1026B_I1335	ATP-dependent protease ATP-binding subunit ClpX	1343230	1505487	1417349	1117	1410562	1435321	1434676	1121	0.256963	0.307737	1.00358	0.00515709
BP1026B_I1336	ATP-dependent protease La	3416901	4493626	4221420	1672	3860853	4322528	4119476	1696	0.0452723	0.0652722	1.01435	0.0205613
BP1026B_I1337	Val tRNA	32393	49744	42864	548	32652	40905	45748	523	0.000103108	0.00028269	0.95438	-0.0673649
BP1026B_I1338	Sigma 54 modulation protein YhbH	607192	919752	883462	2434	718635	900381	773435	2416	0.937132	0.947402	0.992605	-0.0107087
BP1026B_I1339	hypothetical protein	817	496	741	3	1400	757	914	4	0.539971	0.591245	1.33333	0.415037
BP1026B_I1340	hypothetical protein	188532	237168	219542	434	170077	181218	178197	356	1.23358e-09	1.10389e-08	0.820276	-0.285818
predicted RNA	-	45627	74256	72741	987	50112	62002	49731	829	1.59364e-08	1.11641e-07	0.839919	-0.251678
predicted RNA	-	30830	16642	24871	588	32086	34138	31045	790	0.208413	0.255496	1.34354	0.426036
BP1026B_I1342	Carboxymuconolactone decarboxylase familyprotein	9718	6599	7296	38	9499	10864	11092	51	0.103413	0.136801	1.34211	0.424498
BP1026B_I1343	Asp tRNA	3496	7380	5986	72	5358	5658	5000	69	0.000326318	0.000793716	0.958333	-0.0614005
BP1026B_I1344	peptidyl-prolyl cis-trans isomerase D	457918	452630	470203	237	607800	626067	589997	314	0.4177	0.471519	1.32489	0.405877
BP1026B_I1345	hypothetical protein	40822	46423	47085	452	59673	57517	47080	553	0.0753509	0.103145	1.22345	0.290957
BP1026B_I1346	acyl-CoA thioesterase I	40866	35928	37981	56	41642	38835	39093	59	0.00250329	0.00487827	1.05357	0.0752881
BP1026B_I1347	ABC transporter ATP-binding protein	36011	29140	30476	44	38884	38458	36644	52	0.058502	0.0821491	1.18182	0.241008
BP1026B_I1348	glucose-6-phosphate isomerase	163640	125615	150744	90	180811	167809	171732	106	0.0526577	0.0748181	1.17778	0.236067
BP1026B_I1349	sugar kinase	8444	3955	4198	3	8581	6087	6582	4	0.0932393	0.124684	1.33333	0.415037
BP1026B_I1350	D-amino acid dehydrogenase small subunit	23351	10739	13634	12	30273	20982	23643	19	0.828801	0.855391	1.58333	0.662965
BP1026B_I1351	phosphoribosylformylglycinamidine synthase	469490	416370	422169	107	531591	505910	498276	125	0.841306	0.865781	1.16822	0.224317
BP1026B_I1352	acetyltransferase	11641	2844	5218	12	15445	9605	11485	22	0.291378	0.344481	1.83333	0.874469
BP1026B_I1353	peptidyl-prolyl cis-trans isomerase domain-containing protein	551222	814782	756129	906	554675	667686	627745	790	0.235946	0.285456	0.871965	-0.197658
BP1026B_I1354	Cell division protein BolA	11500	14329	13927	42	13443	13103	12878	41	2.98052e-05	9.39984e-05	0.97619	-0.0347654
BP1026B_I1355	intracellular septation protein A	88176	120779	117873	205	92181	106250	106691	191	1.26949e-06	5.61207e-06	0.931707	-0.102051
BP1026B_I1356	methionine-R-sulfoxide reductase	119892	112297	121994	273	138206	150051	139965	330	0.0436927	0.0631968	1.20879	0.273565
BP1026B_I1357	hypothetical protein	42368	30077	32546	22	46275	40012	42636	27	0.106543	0.140468	1.22727	0.295456
BP1026B_I1358	long-chain-fatty-acid--CoA ligase	63195	54429	57095	35	64839	65360	61038	38	0.00364518	0.00681557	1.08571	0.118644
BP1026B_I1359	fatty oxidation complex subunit alpha	167443	164829	165438	79	161358	164383	156672	77	3.13588e-05	9.80628e-05	0.974684	-0.0369942
BP1026B_I1360	pyrazinamidase/nicotinamidase	27702	11442	13429	27	32643	22596	25652	42	0.728458	0.7662	1.55556	0.63743
BP1026B_I1361	acetyl-CoA acetyltransferase	46773	34913	34249	32	49019	41198	41990	37	0.0226876	0.0350972	1.15625	0.209453
BP1026B_I1362	hypothetical protein	15447	19480	18717	38	10905	15112	13045	28	5.39573e-13	9.83937e-12	0.736842	-0.440573
BP1026B_I1363	stress responsive A/B barrel domain family protein	161783	98378	104456	385	192902	164072	172820	560	0.955714	0.963548	1.45455	0.540568
BP1026B_I1364	thioesterase family protein	53443	22817	28070	72	78318	52790	58518	130	0.0517912	0.0737707	1.80556	0.852443
BP1026B_I1365	oxidoreductase, zinc-binding dehydrogenase family protein	94652	62406	66607	74	110325	92911	94326	99	0.143812	0.18411	1.33784	0.419903
BP1026B_I1366	esterase	52688	40964	41741	47	56371	51739	51408	55	0.0331809	0.0493933	1.17021	0.226771
BP1026B_I1367	acetyltransferase	23283	10411	13697	34	21430	18425	19788	43	0.0630535	0.0880531	1.26471	0.338802
BP1026B_I1368	hypothetical protein	17082	10763	11831	15	20607	17194	16496	21	0.217973	0.26602	1.4	0.485427
BP1026B_I1369	glycine cleavage T-protein, aminomethyl transferase	44428	29958	35133	34	42940	41981	40232	39	0.0268119	0.0407439	1.14706	0.197939
BP1026B_I1370	hypothetical protein	27761	25835	28325	26	37134	36900	34070	35	0.226051	0.274437	1.34615	0.428843
BP1026B_I1371	thymidylate kinase	43266	35262	33951	60	56145	42214	43807	76	0.163321	0.206098	1.26667	0.341037
BP1026B_I1372	DNA polymerase III subunit delta'	41785	24797	27549	30	50849	38634	42512	42	0.570271	0.62106	1.4	0.485427
BP1026B_I1373	phosphinothricin acetyltransferase	53690	35647	41808	86	53860	49488	49719	100	0.027654	0.0419321	1.16279	0.217591
BP1026B_I1374	hypothetical protein	47434	56605	56622	66	51381	57262	48465	64	5.86203e-05	0.000171035	0.969697	-0.0443941
BP1026B_I1375	ankyrin repeat-containing protein	268552	221438	230418	332	290593	241898	250258	360	0.00258245	0.00500764	1.08434	0.116814
BP1026B_I1376	hypothetical protein	99418	82056	82471	250	116420	96458	105428	302	0.0153563	0.0247508	1.208	0.27262
predicted RNA	-	36709	6158	10022	383	49187	31285	39687	870	0.0015377	0.00314715	2.27154	1.18367
BP1026B_I1377	mechanosensitive ion channel family protein	98971	67254	80779	69	95768	87620	90560	76	0.00230156	0.00451037	1.10145	0.139403
BP1026B_I1378	hypothetical protein	28482	16637	18692	18	25178	21509	21612	19	0.00163988	0.00332911	1.05556	0.0780025
BP1026B_I1379	glycosyl transferase group 1 protein	96048	106001	101679	95	91545	90994	90569	85	3.61478e-07	1.81987e-06	0.894737	-0.160465
BP1026B_I1380	lipoprotein	15558541	7131268	8767469	17832	15952023	12474262	13453224	23741	0.353747	0.407241	1.33137	0.412912
BP1026B_I1381	hypothetical protein	5762	6381	5394	12	5647	5540	5334	11	0.000228352	0.000578768	0.916667	-0.125531
BP1026B_I1382	phosphate starvation-inducible protein	1710084	2409569	2321368	7378	1705426	2039311	1897696	6463	0.0124959	0.0205415	0.875983	-0.191026
BP1026B_I1383	asparaginase family protein	112022	67487	84859	84	114204	108454	107843	105	0.0349503	0.0517136	1.25	0.321928
BP1026B_I1384	LysM domain/BON superfamily protein	381315	442331	437128	892	401515	436278	415831	887	0.145782	0.18644	0.994395	-0.00810961
BP1026B_I1385	2-hydroxy-3-oxopropionate reductase	5609	3463	3655	4	5403	4799	5872	5	0.113118	0.148264	1.25	0.321928
BP1026B_I1386	hydroxypyruvate isomerase	18241	12169	13389	18	19069	17903	17180	22	0.0447416	0.0645651	1.22222	0.289507
BP1026B_I1387	glyoxylate carboligase	8682	7223	7875	4	8285	8451	9458	4	0.00191788	0.00382052	1	0
BP1026B_I1388	LysR family transcriptional regulator	37240	28080	30903	35	37126	37022	35542	40	0.0221858	0.0343803	1.14286	0.192645
BP1026B_I1389	cytochrome c oxidase family protein	994	1055	1064	2	1201	1000	1077	2	0.0190907	0.0300593	1	0
BP1026B_I1390	Ser/Thr protein phosphatase family protein family	2526	1240	1609	1	2807	1775	1931	2	0.0412217	0.0599405	2	1
BP1026B_I1391	RNA polymerase sigma factor	8571	8095	7019	11	9441	8564	7807	12	0.00151203	0.00310269	1.09091	0.125531
BP1026B_I1392	hypothetical protein	9951	8960	8978	9	11160	9349	9820	9	0.000859443	0.00188072	1	0
BP1026B_I1393	primosomal replication protein n	91872	87385	100551	437	134477	145390	127177	637	0.636212	0.683434	1.45767	0.54366
BP1026B_I1394	30S ribosomal protein S18	206628	335999	308737	1028	271218	334397	300964	1094	0.0160722	0.025746	1.0642	0.0897725
BP1026B_I1395	50S ribosomal protein L9	1212070	1406910	1333897	2908	1631034	1694227	1652350	3662	0.884619	0.902311	1.25928	0.332605
BP1026B_I1396	replicative DNA helicase	202789	196779	209146	146	164437	176149	178196	125	1.56743e-08	1.10347e-07	0.856164	-0.22404
BP1026B_I1397	hypothetical protein	205097	304689	286081	423	229577	263287	254189	397	4.65765e-06	1.78078e-05	0.938534	-0.0915187
BP1026B_I1398	phosphate transporter family protein	204468	203722	196692	199	217499	225511	230922	222	0.00805516	0.0138666	1.11558	0.157791
BP1026B_I1399	NLP/P60 family lipoprotein	60962	45239	45834	41	67301	59519	62793	51	0.10497	0.138656	1.2439	0.314873
BP1026B_I1400	PhoH family protein	481586	550953	522254	289	484784	493716	471956	270	0.254294	0.305123	0.934256	-0.0981101
BP1026B_I1401	anti-oxidant AhpCTSA family protein	56709	92810	84530	168	73025	87654	83080	175	0.000393481	0.000939591	1.04167	0.0588937
BP1026B_I1402	polysaccharide deacetylase family protein	89535	58890	65069	79	116504	102213	99970	118	0.639824	0.68644	1.49367	0.578862
BP1026B_I1403	NAD-dependent epimerase/dehydratase family protein	437252	666101	615069	542	461196	556985	515048	483	0.220816	0.269071	0.891144	-0.16627
BP1026B_I1404	formyltransferase	76845	31525	42866	53	97716	73787	76363	87	0.430975	0.484934	1.64151	0.715023
BP1026B_I1405	glycosyl transferase family protein	104423	127278	129841	119	112971	138908	120408	123	0.000140762	0.000371947	1.03361	0.0476967
BP1026B_I1406	aminotransferase	118616	103013	105245	94	134122	134317	135969	117	0.0566647	0.079914	1.24468	0.315776
predicted RNA	-	25437	12262	11326	215	48683	24375	29447	449	0.0227095	0.0351224	2.08837	1.06238
BP1026B_I1407	drug/metabolite exporter (DME) family protein	59896	82635	71608	191	62149	71434	67084	179	8.32647e-06	3.01396e-05	0.937173	-0.0936131
BP1026B_I1408	dolichyl-phosphate-mannose-protein mannosyltransferase family protein	35316	28889	27634	17	40899	41168	41555	24	0.364019	0.417533	1.41176	0.4975
BP1026B_I1409	hypothetical protein	12477	9289	9845	28	12912	12061	13163	33	0.0112971	0.0188136	1.17857	0.237039
BP1026B_I1410	aminotransferase AlaT	146221	180473	162270	131	173632	187384	185163	146	0.0103303	0.0173494	1.1145	0.156402
BP1026B_I1411	homoserine dehydrogenase	90941	87575	86923	66	115175	118310	113272	86	0.0906701	0.121819	1.30303	0.381871
BP1026B_I1412	threonine synthase	167001	184151	178492	121	198402	204284	194304	137	0.012394	0.0204169	1.13223	0.179169
BP1026B_I1413	molybdopterin biosynthesis moeA protein	402111	238184	304701	242	457501	345308	362000	298	0.386381	0.440979	1.2314	0.300305
BP1026B_I1414	molybdopterin converting factor subunit 1	16242	21655	22177	77	12920	15091	13965	54	3.8001e-14	8.8289e-13	0.701299	-0.511899
BP1026B_I1415	molybdopterin converting factor subunit 2	139695	90118	101236	225	135628	134866	132050	274	0.0381971	0.0560231	1.21778	0.284251
BP1026B_I1416	hypothetical protein	45891	33641	38788	72	49911	45074	46412	86	0.0568367	0.0801386	1.19444	0.25634
BP1026B_I1417	transcriptional regulator	126870	158015	147498	289	128460	146143	144012	280	1.71564e-05	5.75518e-05	0.968858	-0.0456427
BP1026B_I1418	ClpB heat-shock protein	2355275	2759543	2727938	1006	2950807	3141388	3012313	1168	0.155365	0.197089	1.16103	0.21541
BP1026B_I1419	ISBma2, transposase	162815	252482	226597	146	142123	175031	167868	110	8.88595e-13	1.55703e-11	0.753425	-0.408465
BP1026B_I1420	hypothetical protein	79289	100724	96579	217	73021	77800	76497	179	4.11471e-09	3.2881e-08	0.824885	-0.277735
BP1026B_I1421	hypothetical protein	86191	60550	66817	116	87900	89453	90046	146	0.0572695	0.0806763	1.25862	0.331844
BP1026B_I1422	MerR family transcriptional regulator	18889	17872	17377	36	20549	21030	21750	42	0.0154898	0.0249339	1.16667	0.222392
BP1026B_I1423	carboxymuconolactone decarboxylase family protein	16571	16051	15819	40	18014	18273	18204	45	0.00578892	0.010296	1.125	0.169925
BP1026B_I1424	multidrug resistance protein	34171	20490	22104	18	37670	32624	30765	24	0.179935	0.224892	1.33333	0.415037
BP1026B_I1425	hypothetical protein	47751	34766	38627	23	56068	50587	52575	30	0.277658	0.330628	1.30435	0.383329
BP1026B_I1426	ISBma1, transposase	111598	156502	153332	115	114228	125915	125808	99	1.14471e-08	8.24426e-08	0.86087	-0.216133
BP1026B_I1427	hypothetical protein	24779	22182	20104	26	25131	23830	24521	28	0.0026906	0.00519327	1.07692	0.106915
BP1026B_I1428	hypothetical protein	10766	10765	11498	7	12592	11902	11556	7	0.000678118	0.00153181	1	0
BP1026B_I1429	MerR family transcriptional regulator	4689	1084	2085	5	6264	3802	4878	9	0.068735	0.0950981	1.8	0.847997
BP1026B_I1430	transcription termination factor Rho	390098	533922	523127	381	412149	473537	449927	352	0.135775	0.17464	0.923885	-0.114216
BP1026B_I1431	hypothetical protein	14628	18983	17207	134	15733	17718	18561	137	0.000342029	0.000828396	1.02239	0.0319429
BP1026B_I1432	thioredoxin 1	308111	392602	394035	1115	343220	406797	390156	1162	0.0584983	0.0821491	1.04215	0.0595664
BP1026B_I1433	DNA polymerase III subunits gamma and tau	347412	243693	264224	115	383661	325587	339532	141	0.343543	0.396877	1.22609	0.294061
BP1026B_I1434	hypothetical protein	131094	167107	173414	485	138573	167850	153959	473	4.03544e-05	0.000123124	0.975258	-0.0361446
BP1026B_I1435	recombination protein RecR	158293	186490	179647	289	191779	186105	192312	315	0.0037326	0.00696034	1.08997	0.124282
BP1026B_I1437	CAIB/BAIF family protein	132241	76517	87914	81	157658	124413	129284	113	0.384641	0.43918	1.39506	0.480329
BP1026B_I1436	stationary phase survival protein SurE	209670	188200	195481	259	224991	231792	231915	301	0.0248021	0.0379471	1.16216	0.216811
BP1026B_I1438	protein-L-isoaspartate O-methyltransferase	150995	64134	77088	100	191575	113947	129008	149	0.873069	0.893436	1.49	0.575312
BP1026B_I1439	peptidase	238362	360835	333081	343	276431	360753	288279	340	0.00597799	0.0105932	0.991254	-0.0126738
BP1026B_I1440	RNA polymerase sigma factor RpoS	890641	1192006	1154797	999	781449	926408	868698	795	0.255061	0.30581	0.795796	-0.32953
BP1026B_I1441	protein polB	168594	182857	171859	224	139991	158719	157780	195	3.62882e-08	2.32519e-07	0.870536	-0.200025
BP1026B_I1442	endonuclease/exonuclease/phosphatase family protein	111258	81701	85475	107	93376	87041	87396	103	1.10532e-05	3.88223e-05	0.962617	-0.0549665
BP1026B_I1443	23S rRNA 5-methyluridine methyltransferase	81207	64653	68600	51	88105	80040	79793	59	0.00999813	0.0168281	1.15686	0.210218
BP1026B_I1444	hypothetical protein	867770	1051964	1072176	1426	848654	959791	947704	1314	0.657332	0.70294	0.921459	-0.118009
BP1026B_I1446	nucleoside diphosphate kinase	481741	564599	546133	1246	666566	767920	736373	1698	0.301974	0.354469	1.36276	0.446532
BP1026B_I1445	radical SAM protein	331936	365801	345216	305	449750	450243	475652	403	0.483537	0.536941	1.32131	0.401971
BP1026B_I1447	hypothetical protein	111281	57243	60879	70	161542	114764	122353	122	0.279075	0.332063	1.74286	0.801454
BP1026B_I1448	4-hydroxy-3-methylbut-2-en-1-yl diphosphate synthase	245742	190303	211685	165	289842	268190	265826	210	0.190306	0.236394	1.27273	0.347923
BP1026B_I1449	histidyl-tRNA synthetase	169368	193473	196983	139	193266	202597	193397	146	0.00114033	0.00241502	1.05036	0.0708835
BP1026B_I1450	hypothetical protein	82923	77164	80362	127	121179	96742	98742	167	0.105315	0.139053	1.31496	0.39502
BP1026B_I1451	PQQ repeat-containing protein	362042	211914	237021	235	388784	332732	357179	313	0.71254	0.752807	1.33191	0.413502
BP1026B_I1452	GTP-binding protein EngA	200999	202398	204681	155	218561	230433	229057	173	0.00826622	0.0141884	1.11613	0.158504
predicted RNA	-	18867	25268	25741	1294	23226	32537	24612	1488	0.00845454	0.0144866	1.14992	0.201537
BP1026B_I1453	RNA-binding protein Hfq	485807	839206	731029	2855	616788	791685	723118	2960	0.782674	0.814349	1.03678	0.0521064
BP1026B_I1454	GTP-binding protein HflX	261031	285257	280992	236	282817	300609	285620	248	0.00366876	0.00685149	1.05085	0.0715533
BP1026B_I1455	ftsH protease activity modulator HflK	147631	129044	134508	105	180323	152805	150599	123	0.0395736	0.0578122	1.17143	0.228269
BP1026B_I1456	HflC protein	63932	55017	55760	64	70165	59723	61373	70	0.00365827	0.00683597	1.09375	0.129283
BP1026B_I1457	hypothetical protein	7266	11182	9119	47	6071	7679	7019	36	1.00032e-09	9.24054e-09	0.765957	-0.384664
BP1026B_I1458	ATP phosphoribosyltransferase regulatory subunit	51804	46432	45686	41	52160	51318	51212	44	0.00254266	0.00494424	1.07317	0.10188
BP1026B_I1459	adenylosuccinate synthetase	363759	463285	434734	312	373479	418129	394158	293	0.0156116	0.0251042	0.939103	-0.0906454
BP1026B_I1460	phosphoribosyl transferase domain-containing protein	122581	143171	136518	225	125339	139600	135784	224	5.06837e-05	0.000150468	0.995556	-0.00642627
BP1026B_I1461	kup system potassium uptake protein	285855	389585	353346	181	310981	363586	374123	184	0.0377806	0.055477	1.01657	0.0237161
BP1026B_I1462	transcription accessory protein, TEX	234101	259150	253498	100	286119	295872	292345	118	0.0692628	0.0957649	1.18	0.238787
BP1026B_I1463	hypothetical protein	135477	184816	178495	210	152135	178662	148070	202	1.85287e-05	6.16068e-05	0.961905	-0.056034
BP1026B_I1464	hypothetical protein	138672	221892	207358	876	111813	139676	137627	600	1.37546e-18	7.98915e-17	0.684932	-0.545968
BP1026B_I1465	ATP-dependent helicase	131406	123230	121433	55	158145	143999	149512	66	0.0469017	0.0673105	1.2	0.263034
BP1026B_I1466	competence lipoprotein ComL	212910	282177	251377	302	237859	278911	257714	314	0.000425402	0.0010051	1.03974	0.056216
BP1026B_I1467	ribosomal large subunit pseudouridine synthase D	31520	25804	24732	23	36176	30276	31799	27	0.0321554	0.0479921	1.17391	0.231326
BP1026B_I1468	hypothetical protein	22472	10022	12678	17	32239	15393	18800	26	0.496556	0.549461	1.52941	0.612977
BP1026B_I1469	poly(R)-hydroxyalkanoic acid synthase	604759	625844	628453	341	539894	576289	561871	308	0.308585	0.361215	0.903226	-0.146841
BP1026B_I1470	acetyl-CoA acetyltransferase	626841	428937	482033	433	662711	587306	559476	510	0.831725	0.857497	1.17783	0.23613
BP1026B_I1471	acetyacetyl-CoA reductase	620270	882579	821794	1045	515494	634338	591388	783	0.04946	0.0707232	0.749282	-0.416419
BP1026B_I1472	hypothetical protein	359942	613154	564824	993	298312	378203	335832	653	4.02284e-08	2.55936e-07	0.657603	-0.604711
BP1026B_I1474	30S ribosomal protein S12 methylthiotransferase	206689	189633	187508	141	184657	186203	190290	135	1.94686e-05	6.4345e-05	0.957447	-0.0627358
BP1026B_I1475	carbohydrate kinase	153405	92562	109433	127	150768	120144	127690	143	0.004411	0.00806948	1.12598	0.171187
BP1026B_I1476	beta-ketothiolase	262243	153649	185183	169	260638	241822	243948	209	0.109712	0.144191	1.23669	0.30648
BP1026B_I1477	hypothetical protein	92272	93737	95438	161	88917	84834	85027	148	1.48085e-06	6.4465e-06	0.919255	-0.121464
BP1026B_I1478	cystathionine beta-lyase	177156	173638	170590	146	181130	165990	170223	145	9.05252e-05	0.000251936	0.993151	-0.00991547
BP1026B_I1479	phosphoserine phosphatase	39817	42039	43391	49	47018	48350	45232	55	0.0123159	0.020315	1.12245	0.16665
BP1026B_I1480	hypothetical protein	1129	1379	1621	7	894	1398	1054	6	1.14442e-06	5.11684e-06	0.857143	-0.222392
BP1026B_I1481	hypothetical protein	237865	251002	249485	450	225867	207883	204752	389	6.77172e-08	4.09634e-07	0.864444	-0.210155
BP1026B_I1482	hypothetical protein	24436	20055	21111	26	25131	22616	25807	29	0.00502208	0.00906054	1.11538	0.157541
BP1026B_I1483	ABC transporter ATP-binding protein	3481	1718	2173	3	4088	3101	2504	4	0.258618	0.309483	1.33333	0.415037
BP1026B_I1484	AsmA family protein	212385	237681	218703	89	222275	224910	220018	89	0.000170481	0.000444298	1	0
BP1026B_I1485	ABC transporter ATP-binding protein	144606	203404	189858	114	150409	182749	164159	105	2.23898e-06	9.36342e-06	0.921053	-0.118644
BP1026B_I1486	hypothetical protein	765386	1212656	1100376	1613	550479	622428	563532	910	0.000175387	0.000455758	0.564166	-0.825808
predicted RNA	-	24739	803	1840	456	31960	12255	21831	1100	0.000349341	0.000844151	2.41228	1.2704
BP1026B_I1487	aldehyde dehydrogenase	166086	164586	162397	114	155746	148955	151109	105	1.78039e-06	7.59239e-06	0.921053	-0.118644
BP1026B_I1488	hypothetical protein	3754	5764	4737	45	3067	3495	3456	31	1.68937e-10	1.88231e-09	0.688889	-0.537657
BP1026B_I1489	2-nitropropane dioxygenase	672939	559136	602108	526	789700	711126	749888	646	0.470962	0.525021	1.22814	0.296471
BP1026B_I1490	outer membrane protein W	6380015	7043820	7597658	10863	7122007	8991634	8218452	12574	0.0541924	0.0768247	1.15751	0.211021
BP1026B_I1491	hypothetical protein	96017	145756	120381	591	103253	116547	123836	561	1.88565e-06	8.014e-06	0.949239	-0.0751574
BP1026B_I1492	manganese transport protein	9730	6216	6976	5	15944	9345	10666	9	0.776907	0.809423	1.8	0.847997
BP1026B_I1493	putrescine-binding periplasmic protein	733606	1063520	981469	845	758809	919684	846625	768	0.648181	0.694337	0.908876	-0.137845
BP1026B_I1494	putrescine ABC transporter ATP-binding protein	86111	88597	84343	74	94811	89231	95090	80	0.00085926	0.00188072	1.08108	0.112475
BP1026B_I1495	putrescine transport system permease	71389	101607	87857	100	65828	74234	77949	84	1.4182e-08	1.00557e-07	0.84	-0.251539
BP1026B_I1496	putrescine transport system permease	126000	141699	135533	164	119619	130910	129571	154	2.38967e-06	9.92086e-06	0.939024	-0.0907655
BP1026B_I1497	hypothetical protein	32231	22579	23786	32	47328	27533	32623	44	0.34282	0.396115	1.375	0.459432
BP1026B_I1498	hypothetical protein	92466	68150	75090	47	115051	97432	95628	61	0.0969907	0.129149	1.29787	0.376148
BP1026B_I1499	metallo-beta-lactamase family protein	92992	120045	113317	122	91385	101116	94063	107	6.85578e-08	4.1404e-07	0.877049	-0.18927
BP1026B_I1500	sigma-54 dependent transcriptional regulator	24065	12275	15136	12	26447	21963	24191	17	0.309437	0.362054	1.41667	0.5025
BP1026B_I1501	hypothetical protein	20611	20362	21652	37	19630	20732	20539	35	8.73007e-05	0.000244154	0.945946	-0.0801703
BP1026B_I1502	transcriptional regulator	22172	29433	26640	115	23007	26073	29067	115	0.000130115	0.000347453	1	0
BP1026B_I1503	hypothetical protein	6696	2177	3211	8	9235	5681	6094	14	0.686946	0.729931	1.75	0.807355
BP1026B_I1504	MerR family transcriptional regulator	21613	18400	18060	18	22466	18950	17982	19	0.000475227	0.00110445	1.05556	0.0780025
BP1026B_I1505	hypothetical protein	5284	1391	1652	8	7305	3376	4063	15	0.211564	0.259005	1.875	0.906891
BP1026B_I1506	RND efflux system outer membrane lipoprotein	108154	60835	70177	41	124231	92573	103016	55	0.137499	0.176604	1.34146	0.423808
BP1026B_I1507	AcrB/AcrD/AcrF family protein	485978	502191	490198	155	487102	481090	477745	151	0.363187	0.416656	0.974194	-0.0377197
BP1026B_I1508	RND family efflux transporter MFP subunit	122210	82637	104335	92	142715	137438	124476	120	0.16102	0.203317	1.30435	0.383329
BP1026B_I1509	TetR family transcriptional regulator	187137	230210	233232	349	189584	222369	212419	335	2.96866e-05	9.37211e-05	0.959885	-0.0590659
BP1026B_I1510	voltage-gated ClC-type chloride channel ClcB	37222	25300	26690	17	39400	33675	34286	20	0.0571697	0.0805538	1.17647	0.234465
BP1026B_I1511	hypothetical protein	10008	4906	5946	6	8942	7157	7755	7	0.0091655	0.015594	1.16667	0.222392
BP1026B_I1512	LysR family transcriptional regulator	13680	5769	7664	10	15312	11824	12150	14	0.349251	0.402878	1.4	0.485427
BP1026B_I1513	hypothetical protein	16198	8919	11285	32	16859	13905	14440	40	0.0288276	0.0435223	1.25	0.321928
BP1026B_I1514	AP endonuclease	2538	2613	3000	2	2734	2636	2507	2	5.19886e-05	0.000153615	1	0
BP1026B_I1515	2-dehydro-3-deoxygluconokinase	36597	22199	23661	27	35295	28054	31516	31	0.0107953	0.018068	1.14815	0.199309
BP1026B_I1516	major facilitator family transporter	95306	114195	103920	81	72814	73217	73928	57	1.89427e-14	4.79143e-13	0.703704	-0.50696
BP1026B_I1517	2-ketogluconate reductase	36060	15754	19240	24	34561	26080	27757	30	0.0418943	0.060834	1.25	0.321928
BP1026B_I1518	LacI family transcriptional regulator	822697	570142	648975	651	649662	575233	589165	579	0.280783	0.333652	0.889401	-0.169094
BP1026B_I1519	hypothetical protein	138552	94220	100508	140	120243	108424	111876	143	6.18323e-05	0.000179405	1.02143	0.0305883
BP1026B_I1520	hypothetical protein	69266	59084	61017	173	59764	57685	60464	163	9.96568e-06	3.54794e-05	0.942197	-0.0859001
BP1026B_I1521	hypothetical protein	94811	60899	63452	167	94249	83140	89541	204	0.0308612	0.0462145	1.22156	0.288721
BP1026B_I1522	hypothetical protein	25972	18164	19097	20	23571	22523	21603	22	0.00168044	0.00340046	1.1	0.137504
BP1026B_I1523	hypothetical protein	47805	39985	45264	85	43302	48168	42908	86	0.000493428	0.00114259	1.01176	0.0168738
BP1026B_I1524	nonribosomal peptide synthetase	38761	31223	34472	72	28312	28923	30969	61	6.11094e-08	3.73261e-07	0.847222	-0.239188
BP1026B_I1525	AsnC family transcriptional regulator	15231	15792	15454	33	13952	12654	13491	28	5.14619e-08	3.19308e-07	0.848485	-0.237039
BP1026B_I1526	hypothetical protein	111589	137338	124347	114	103857	106338	112050	99	7.43195e-09	5.60344e-08	0.868421	-0.203533
BP1026B_I1527	hypothetical protein	36597	25883	29655	94	33798	24632	26341	87	4.84363e-06	1.8437e-05	0.925532	-0.111645
BP1026B_I1528	saccharopine dehydrogenase	1374230	1656011	1542952	1384	940807	1012011	1002531	894	0.0138573	0.0225478	0.645954	-0.630497
BP1026B_I1529	shikimate kinase	92640	109238	109314	167	82866	94527	82988	139	6.60366e-09	5.03338e-08	0.832335	-0.264763
BP1026B_I1530	cyd operon protein YbgT	3700	3801	3845	23	3360	3400	4333	22	0.00131347	0.00273469	0.956522	-0.0641303
BP1026B_I1531	magnesium and cobalt transport protein CorA	64300	80415	73485	74	62371	66864	65396	66	7.47212e-07	3.48197e-06	0.891892	-0.165059
BP1026B_I1532	YciI-like protein	10744	2387	3066	18	13904	7065	8452	33	0.496766	0.549597	1.83333	0.874469
BP1026B_I1533	lipoprotein	11106	4318	6327	16	11031	9855	10663	23	0.378726	0.432724	1.4375	0.523562
BP1026B_I1534	hypothetical protein	6725	3225	4873	21	5944	5191	4540	22	0.00536024	0.00959063	1.04762	0.0671142
BP1026B_I1537	mechanosensitive ion channel family protein	16740	18773	19114	7	16801	17926	15714	6	6.8894e-06	2.53622e-05	0.857143	-0.222392
BP1026B_I1538	transcriptional regulator NosR	63738	59269	64677	29	71102	68821	73033	33	0.00846222	0.0144958	1.13793	0.186413
BP1026B_I1539	cytochrome c family protein	10253	8772	10721	20	13879	11482	10656	24	0.0139371	0.0226613	1.2	0.263034
BP1026B_I1540	hypothetical protein	4047	2857	3191	8	4578	3748	4639	10	0.239648	0.289488	1.25	0.321928
BP1026B_I1541	hypothetical protein	3123	2674	2821	10	3016	2699	2645	10	8.97348e-05	0.000250403	1	0
BP1026B_I1542	hypothetical protein	10457	10586	10000	19	11087	10325	11055	20	0.000193233	0.000497394	1.05263	0.0740006
BP1026B_I1543	hypothetical protein	5134	4183	4555	5	6318	4940	5537	6	0.0579443	0.0814623	1.2	0.263034
BP1026B_I1544	ABC transporter ATP-binding protein	31720	14899	17040	23	38825	27017	27344	33	0.514356	0.566659	1.43478	0.520832
BP1026B_I1545	copper ABC transporter periplasmic copper-binding protein	39130	39757	39042	31	41556	40310	40593	32	0.00213298	0.00420761	1.03226	0.0458037
BP1026B_I1546	nitrous-oxide reductase	462331	618032	581947	279	465563	537802	505797	253	0.238907	0.288704	0.90681	-0.141128
BP1026B_I1549	ApbE family protein	86394	36779	39864	51	105955	72419	76484	80	0.799206	0.82935	1.56863	0.649503
BP1026B_I1548	ABC transporter ATP-binding protein	52797	29707	34920	38	55219	45023	51202	50	0.218158	0.266158	1.31579	0.395929
BP1026B_I1550	ABC transporter membrane protein	14977	17370	15190	21	15552	15415	15376	20	3.53855e-05	0.000109508	0.952381	-0.0703893
BP1026B_I1552	hypothetical protein	660	287	568	4	671	467	660	5	0.302192	0.354658	1.25	0.321928
BP1026B_I1551	methyl-accepting chemotaxis transmembrane protein	77738	33647	48249	34	85067	69295	72193	49	0.587609	0.637178	1.44118	0.527247
BP1026B_I1554	dihydroxyacetone kinase	21548	13251	14203	9	25645	18830	22188	12	0.199972	0.246691	1.33333	0.415037
BP1026B_I1555	hypothetical protein	24837	20203	20945	21	25637	22957	22911	22	0.00209136	0.00413461	1.04762	0.0671142
BP1026B_I1556	Rieske (2Fe-2S) domain-containing protein	2353	1314	1471	1	1886	1814	1674	1	0.000944974	0.00204973	1	0
BP1026B_I1557	sodium/hydrogen exchanger	3005	2487	2408	1	4242	3086	3731	2	0.695167	0.73751	2	1
BP1026B_I1558	alkylhalidase	16346	18409	16674	11	15591	15421	15294	10	1.32576e-06	5.82387e-06	0.909091	-0.137504
BP1026B_I1559	hypothetical protein	19965	32274	28189	38	13793	18859	16849	23	1.28734e-18	7.54716e-17	0.605263	-0.724366
BP1026B_I1560	hypothetical protein	7377	7129	8204	14	7772	8998	8243	16	0.00258445	0.00500996	1.14286	0.192645
BP1026B_I1562	Alcohol dehydrogenase	1930	1209	1201	4	1191	1158	1009	3	1.18595e-07	6.76929e-07	0.75	-0.415037
BP1026B_I1564	hypothetical protein	7885079	13078253	11453937	18283	5672927	7067577	6596062	10906	3.41485e-07	1.73312e-06	0.59651	-0.745381
BP1026B_I1565	polyhydroxyalkanoate depolymerase domain-containing protein	1518954	2204158	2059273	1769	1132185	1329661	1251245	1136	0.000883937	0.00192867	0.642171	-0.638971
BP1026B_I1567	hypothetical protein	66002	86280	83640	168	54553	67404	61020	130	1.14409e-10	1.32171e-09	0.77381	-0.36995
BP1026B_I1568	hypothetical protein	219	214	261	2	177	213	226	2	0.0173309	0.0276141	1	0
BP1026B_I1569	fimbrial subunit	16809	21149	19225	35	17617	19600	20304	36	0.000283211	0.000700268	1.02857	0.040642
BP1026B_I1570	fimbrial chaperone protein	18326	28582	25982	31	16725	21576	19505	24	5.81397e-09	4.49771e-08	0.774194	-0.369234
BP1026B_I1571	outer membrane usher protein	81521	69604	75015	29	70848	70656	73036	28	1.25374e-05	4.34516e-05	0.965517	-0.0506261
BP1026B_I1572	type-1 fimbrial protein, A subunit	9818	8283	9900	9	8310	8174	9096	8	2.2249e-06	9.32317e-06	0.888889	-0.169925
BP1026B_I1573	hypothetical protein	749	952	858	1	733	473	693	1	3.01818e-07	1.55444e-06	1	0
BP1026B_I1574	hypothetical protein	149	86	77	0	95	63	76	0	0.00336069	0.00632892	#DIV/0!	#DIV/0!
BP1026B_I1575	outer membrane protein	37860	43650	42198	11	30706	35393	32032	9	3.42468e-09	2.81191e-08	0.818182	-0.289507
BP1026B_I1576	hypothetical protein	3856	5629	4936	12	3052	3512	3757	8	1.46557e-09	1.29482e-08	0.666667	-0.584963
BP1026B_I1577	DNA-binding response regulator	28638	42492	38034	54	29034	30830	28371	44	4.157e-09	3.30925e-08	0.814815	-0.295456
BP1026B_I1578	two-component regulatory system, sensor kinase protein	112506	103034	109954	33	112098	109400	113582	34	8.36687e-05	0.000235677	1.0303	0.0430687
BP1026B_I1579	EAL domain-containing protein	53541	77741	72434	90	40322	47121	47268	60	1.24013e-16	4.92365e-15	0.666667	-0.584963
BP1026B_I1580	hypothetical protein	1798	1239	1426	3	1209	1271	1140	2	9.40398e-07	4.28715e-06	0.666667	-0.584963
BP1026B_I1581	H-NS histone family protein	3065	5928	4597	14	2314	3132	3470	9	3.29992e-14	7.84106e-13	0.642857	-0.63743
BP1026B_I1582	putative lipase	20681	35205	34097	28	17319	23219	20030	18	3.94781e-14	9.07129e-13	0.642857	-0.63743
BP1026B_I1583	hypothetical protein	214	201	104	1	96	229	130	1	0.01626	0.0260202	1	0
BP1026B_I1584	hypothetical protein	401	616	459	3	283	472	339	2	6.33135e-05	0.000182941	0.666667	-0.584963
BP1026B_I1585	Putative bacteriophage gp31 protein	10104	17555	13794	45	8377	10519	10863	32	1.18413e-13	2.46778e-12	0.711111	-0.491853
BP1026B_I1587	GntR family transcriptional regulator	31917	45883	42063	57	30831	40935	36649	51	1.12007e-05	3.92743e-05	0.894737	-0.160465
BP1026B_I1588	peptide synthase	10237	14807	9114	19	10311	13148	12722	20	0.000246677	0.000617973	1.05263	0.0740006
BP1026B_I1589	alpha/beta fold family hydrolase	6150	8886	7680	8	6742	6510	7026	7	9.4824e-06	3.38836e-05	0.875	-0.192645
BP1026B_I1590	nitrilotriacetate monooxygenase	5237	8289	8666	7	6232	6808	6986	6	1.69818e-05	5.71191e-05	0.857143	-0.222392
BP1026B_I1591	glucose-6-phosphate dehydrogenase	6866	10783	8481	8	5922	7178	6768	6	3.30587e-09	2.72506e-08	0.75	-0.415037
BP1026B_I1592	aldehyde dehydrogenase	33441	47340	42250	27	28933	36141	40028	23	5.89351e-07	2.81355e-06	0.851852	-0.231326
BP1026B_I1593	NIPSNAP family protein	1960	2847	2411	7	1770	2281	2102	6	7.06427e-08	4.24465e-07	0.857143	-0.222392
BP1026B_I1594	ABC transporter substrate-binding protein	4106	5880	5221	4	3646	3969	4686	3	3.33881e-06	1.32811e-05	0.75	-0.415037
BP1026B_I1595	ABC transporter permease	2779	3232	3576	3	2867	3295	3460	3	0.00084252	0.00185118	1	0
BP1026B_I1596	putrescine ABC transporter permease	3204	5707	4883	5	3251	4362	4023	4	1.26867e-05	4.38719e-05	0.8	-0.321928
BP1026B_I1597	spermidine/putrescine ABC transporter ATP-binding protein	4332	6112	6348	5	3382	4284	4236	3	6.15349e-09	4.71893e-08	0.6	-0.736966
BP1026B_I1598	GntR family transcriptional regulator	2186	3285	3105	3	1779	1832	2446	2	1.9434e-13	3.88246e-12	0.666667	-0.584963
BP1026B_I1599	succinate-semialdehyde dehydrogenase	5025	9267	8334	5	5149	6347	6613	4	2.00248e-07	1.08103e-06	0.8	-0.321928
BP1026B_I1600	outer membrane porin	1020	2452	1973	1	938	1282	1168	0	3.90601e-14	9.00823e-13	0	#NUM!
BP1026B_I1601	hypothetical protein	234	582	507	1	331	266	569	1	0.00601166	0.0106378	1	0
BP1026B_I1602	hypothetical protein	203	494	447	2	533	325	256	1	0.0662116	0.0920128	0.5	-1
BP1026B_I1603	H-NS histone family protein	1159	2584	1496	4	1199	1571	1595	4	4.902e-07	2.38559e-06	1	0
BP1026B_I1604	ompA family protein	1303	2514	1385	2	1597	1883	1474	1	5.7086e-05	0.000167103	0.5	-1
BP1026B_I1605	outer membrane protein	4265	7026	6008	3	4273	4648	4615	2	6.2534e-07	2.96954e-06	0.666667	-0.584963
BP1026B_I1606	cable pili-associated 22 kDa adhesin protein	100815	119200	115102	11	90705	101943	101569	10	5.37455e-08	3.32163e-07	0.909091	-0.137504
BP1026B_I1607	hypothetical protein	1863	2956	2446	4	1457	1654	1769	3	1.28967e-14	3.38498e-13	0.75	-0.415037
BP1026B_I1608	sulfotransferase domain-containing protein	2590	3477	3262	3	2398	2265	2176	2	3.62241e-12	5.69508e-11	0.666667	-0.584963
BP1026B_I1609	ABC transporter ATP-binding protein/permease	17795	23622	22782	9	15604	17098	17057	7	6.14927e-10	6.01784e-09	0.777778	-0.36257
BP1026B_I1610	HlyD family secretion protein	12725	18932	18453	11	11605	14516	13512	9	2.42931e-10	2.6184e-09	0.818182	-0.289507
BP1026B_I1611	hypothetical protein	42503	57526	53838	11	35896	44404	42629	9	5.65769e-09	4.39242e-08	0.818182	-0.289507
BP1026B_I1612	hypothetical protein	9638	11164	9785	7	7328	7868	6932	5	1.72608e-11	2.28433e-10	0.714286	-0.485427
BP1026B_I1614	hypothetical protein	447	472	323	3	102	358	208	1	1.91754e-10	2.1103e-09	0.333333	-1.58496
BP1026B_I1613	Adenylylsulfate kinase	3063	2976	3335	5	2494	2766	2720	4	1.62187e-07	8.92453e-07	0.8	-0.321928
BP1026B_I1615	hypothetical protein	682	929	872	6	588	1085	1004	7	0.0397168	0.0580032	1.16667	0.222392
BP1026B_I1616	hypothetical protein	501	910	520	4	431	981	741	5	0.0784646	0.106955	1.25	0.321928
BP1026B_I1617	DNA-binding response regulator	3060	4104	2993	4	2981	3227	3882	4	0.00101342	0.00217637	1	0
BP1026B_I1618	putative transposase	2056	1398	1997	3	1885	1990	1990	3	0.00183025	0.00366225	1	0
BP1026B_I1619	hypothetical protein	5124	9057	8794	12	4955	5515	4533	8	7.90438e-12	1.14778e-10	0.666667	-0.584963
BP1026B_I1620	hypothetical protein	2217	3639	3422	7	1385	2077	2439	4	4.8884e-18	2.53429e-16	0.571429	-0.807355
BP1026B_I1621	hypothetical protein	8420	14770	13020	9	5875	7938	7305	5	1.0046e-19	6.84984e-18	0.555556	-0.847997
BP1026B_I1622	integrase catalytic subunit	2678	5087	3544	7	2401	2721	3045	5	7.62037e-12	1.11428e-10	0.714286	-0.485427
BP1026B_I1623	outer membrane porin	3000	3269	3452	2	3369	3713	3358	3	0.0108131	0.018093	1.5	0.584963
BP1026B_I1624	Is2000 transposase	1038	1204	1258	2	970	1524	1306	2	0.0203542	0.0317939	1	0
BP1026B_I1625	phenylalanine and histidine ammonia-lyase	4388	3933	4117	2	4364	4999	4405	2	0.0174229	0.0277395	1	0
BP1026B_I1626	major facilitator family transporter	1457	1081	1239	0	1356	1722	1404	1	0.0524131	0.0745212	#DIV/0!	#DIV/0!
BP1026B_I1627	urocanate hydratase	6129	6492	5364	3	5585	5508	5168	3	6.56218e-05	0.000188742	1	0
BP1026B_I1628	hypothetical protein	2903	1770	2170	2	3331	2700	2977	2	0.208999	0.256115	1	0
BP1026B_I1629	LysR family transcriptional regulator	8434	11456	10765	11	7289	7471	8314	8	1.41018e-10	1.59204e-09	0.727273	-0.459432
BP1026B_I1630	allantoinase	9579	8316	8927	6	8538	8945	9538	6	8.89733e-05	0.000248389	1	0
BP1026B_I1631	allantoate amidohydrolase	5441	5513	6348	4	5344	5302	4434	3	2.60894e-05	8.3542e-05	0.75	-0.415037
BP1026B_I1632	hypothetical protein	11318	16446	15844	28	10101	11441	12450	22	6.93574e-11	8.30303e-10	0.785714	-0.347923
BP1026B_I1633	transposase	4848	9161	6951	25	4613	5281	5760	18	2.61056e-08	1.72959e-07	0.72	-0.473931
BP1026B_I1635	RNA polymerase sigma factor	58932	95735	80721	149	67634	93190	83628	155	0.000346541	0.00083803	1.04027	0.0569559
BP1026B_I1636	hypothetical protein	17370	14831	15085	25	22137	15635	17279	29	0.0131523	0.0215192	1.16	0.214125
BP1026B_I1637	hypothetical protein	94743	91963	100552	152	98924	104151	105239	163	0.000495041	0.0011459	1.07237	0.100801
BP1026B_I1638	hypothetical protein	5277	3253	4943	8	5142	4627	5921	10	0.0344592	0.051042	1.25	0.321928
BP1026B_I1639	hypothetical protein	5633	4352	4864	6	5237	4229	5165	6	0.00119561	0.0025168	1	0
BP1026B_I1640	hypothetical protein	4959	7390	7208	7	4544	5527	5428	5	4.99068e-07	2.41563e-06	0.714286	-0.485427
BP1026B_I1641	Putative signal peptide protein	3687	5176	4221	13	4281	4894	4647	14	0.00689578	0.012046	1.07692	0.106915
BP1026B_I1642	putative insertion element protein	920	2200	2129	4	1054	1105	1480	3	1.10834e-10	1.28277e-09	0.75	-0.415037
BP1026B_I1643	hypothetical protein	1440	2183	1725	12	977	1350	1256	8	1.00363e-11	1.42761e-10	0.666667	-0.584963
BP1026B_I1644	hypothetical protein	9769	18629	17787	26	8173	10735	11017	17	6.51859e-18	3.24533e-16	0.653846	-0.612977
BP1026B_I1645	recombinase	1154	2663	2642	3	928	1376	1321	1	2.62189e-19	1.71324e-17	0.333333	-1.58496
BP1026B_I1646	hypothetical protein	49	184	89	1	80	45	132	0	0.0244303	0.0374789	0	#NUM!
BP1026B_I1647	hypothetical protein	709	473	361	4	629	652	767	6	0.760076	0.794659	1.5	0.584963
BP1026B_I1648	lipoprotein	1017	1133	1512	5	527	867	1475	4	1.95669e-07	1.06048e-06	0.8	-0.321928
BP1026B_I1649	DNA invertase	3097	4345	3248	5	3425	3599	3445	5	0.00101421	0.00217732	1	0
BP1026B_I1650	transposase	5368	8287	6105	14	5117	5785	6101	12	8.70299e-06	3.13218e-05	0.857143	-0.222392
BP1026B_I1651	hypothetical protein	34	253	165	1	95	85	32	0	1.96244e-10	2.15593e-09	0	#NUM!
BP1026B_I1652	hypothetical protein	184	66	192	1	126	209	166	1	0.356812	0.410392	1	0
BP1026B_I1653	hypothetical protein	202	467	460	3	337	967	202	5	0.966864	0.973381	1.66667	0.736966
BP1026B_I1654	hemagluttinin motif-containing protein	95377	136277	124629	23	77067	84773	89520	16	1.01779e-14	2.75197e-13	0.695652	-0.523562
BP1026B_I1655	hypothetical protein	956	1675	1530	13	892	954	996	9	3.07541e-11	3.92913e-10	0.692308	-0.530515
BP1026B_I1656	putative HNS-like protein	844	1097	1344	3	937	1102	965	3	0.000310663	0.00076045	1	0
BP1026B_I1657	hypothetical protein	531	692	654	6	480	408	484	4	2.35781e-06	9.79506e-06	0.666667	-0.584963
BP1026B_I1658	hypothetical protein	1699	2848	1755	7	1602	1467	1564	5	4.80102e-11	5.98743e-10	0.714286	-0.485427
BP1026B_I1659	galactose oxidase	66526	106402	89755	37	50581	64551	61682	25	3.72151e-16	1.32642e-14	0.675676	-0.565597
BP1026B_I1660	hypothetical protein	728	2022	1256	9	814	859	1271	6	5.05408e-09	3.97707e-08	0.666667	-0.584963
BP1026B_I1661	non-ribosomal peptide synthetase	11900	12135	12635	30	11395	11988	10564	27	1.19709e-06	5.32198e-06	0.9	-0.152003
BP1026B_I1662	hypothetical protein	2602	4368	3809	29	2044	3017	2459	20	1.163e-13	2.43183e-12	0.689655	-0.536053
BP1026B_I1663	peptidase	56926	37040	42846	19	37917	30948	30148	14	3.38326e-12	5.33247e-11	0.736842	-0.440573
BP1026B_I1664	carbamoyl transferase	373759	437697	425208	239	241378	260409	247798	145	9.07712e-20	6.32676e-18	0.606695	-0.720958
BP1026B_I1665	hypothetical protein	1327623	988638	1075270	60	997633	876856	901280	49	0.284263	0.337277	0.816667	-0.292181
BP1026B_I1666	ribosomal-protein-serine acetyltransferase	169382	148202	161848	278	135993	137141	135973	237	6.61424e-09	5.03533e-08	0.852518	-0.230198
BP1026B_I1667	Beta-eliminating lyase	117792	75157	80131	84	98853	77964	79959	79	4.59195e-06	1.75964e-05	0.940476	-0.0885367
BP1026B_I1668	argininosuccinate lyase	326989	194381	232188	93	294403	247953	259144	99	0.000959425	0.00207511	1.06452	0.0901978
BP1026B_I1669	cysteine synthase	350520	208574	259282	251	293104	261530	272226	254	0.00019519	0.00050202	1.01195	0.0171411
BP1026B_I1670	hypothetical protein	55159	36230	43230	70	47346	44171	43350	70	0.000362944	0.000872986	1	0
BP1026B_I1671	hypothetical protein	231666	256333	241605	197	187285	191107	190519	153	2.50242e-11	3.24332e-10	0.77665	-0.364664
BP1026B_I1672	kinase	350564	338257	357407	394	303578	298475	297138	338	5.65399e-05	0.000165789	0.857868	-0.221172
BP1026B_I1673	argininosuccinate lyase	769353	803558	854932	577	683931	708710	669148	490	0.167788	0.211225	0.84922	-0.23579
BP1026B_I1674	argininosuccinate synthase	705358	860297	818294	654	614676	670811	662535	534	0.116526	0.152095	0.816514	-0.292451
BP1026B_I1675	nonribosomal peptide synthetase	195113	254805	249747	284	176052	205545	185105	230	6.43355e-10	6.24731e-09	0.809859	-0.304257
BP1026B_I1676	hypothetical protein	525922	849785	749641	643	434787	524701	502225	442	0.00638174	0.0112231	0.687403	-0.540772
BP1026B_I1677	histidinol-phosphate aminotransferase	464953	625478	575670	549	373300	425704	418439	401	9.48065e-05	0.000262113	0.730419	-0.453204
BP1026B_I1678	JmjC domain-containing protein	713847	1221365	1099975	1143	614032	797994	702936	796	0.0134306	0.0219116	0.696413	-0.521985
BP1026B_I1679	mbtH-like protein	116928	207387	191596	764	93811	127225	106722	485	3.06609e-23	4.01221e-21	0.634817	-0.655588
BP1026B_I1681	syringopeptin synthetase C	57314	35895	40467	23	57435	48738	52545	27	0.0397136	0.0580032	1.17391	0.231326
BP1026B_I1682	outer membrane protein	9640	10592	10760	8	9694	9681	10272	7	6.10074e-06	2.27526e-05	0.875	-0.192645
BP1026B_I1683	AraC family transcriptional regulator	21454	17787	18227	23	24886	23447	25578	30	0.0876065	0.118133	1.30435	0.383329
BP1026B_I1684	transmembrane protein	954	383	1069	0	1396	1159	790	1	0.952533	0.96065	#DIV/0!	#DIV/0!
BP1026B_I1685	chemotaxis protein CheW2	17129	16441	16577	32	20668	19013	18994	38	0.0154154	0.0248332	1.1875	0.247928
BP1026B_I1686	methyl-accepting chemotaxis protein	41140	39302	39000	23	57885	56260	55111	32	0.713717	0.753602	1.3913	0.476438
BP1026B_I1687	hypothetical protein	1682	2039	1962	4	1202	1311	1062	3	4.70875e-14	1.06252e-12	0.75	-0.415037
BP1026B_I1688	hypothetical protein	1623	2868	2987	13	1327	1549	1402	7	2.1186e-20	1.64074e-18	0.538462	-0.893085
BP1026B_I1689	AMP-binding protein	70810	40852	47430	26	62324	45011	46780	25	4.21155e-05	0.000127444	0.961538	-0.0565835
BP1026B_I1690	EmrB/QacA family drug resistance transporter	56413	35078	38330	30	48428	37971	39029	29	0.000128553	0.000344033	0.966667	-0.0489096
predicted RNA	-	157348	204226	181418	683	143819	139011	144770	537	7.56247e-12	1.1084e-10	0.786237	-0.346963
BP1026B_I1691	ubiquinone/menaquinone biosynthesis methyltransferase	440063	564832	578276	684	397481	433668	419627	540	0.00262608	0.00507952	0.789474	-0.341037
BP1026B_I1693	ABC transporter substrate-binding protein	107328	100284	107870	111	118959	123433	117154	127	0.00388228	0.00720518	1.14414	0.194269
BP1026B_I1692	ABC transporter permease	25286	9994	13064	13	28801	21448	22227	20	0.57406	0.624753	1.53846	0.621488
BP1026B_I1694	ABC transporter ATP-binding protein	52389	17934	26737	34	59677	42804	43508	51	0.962324	0.969589	1.5	0.584963
BP1026B_I1695	ABC transporter permease	37398	25406	29817	37	40683	35409	36400	45	0.0774591	0.105838	1.21622	0.2824
BP1026B_I1696	hypothetical protein	63798	35349	35537	94	78263	49122	55433	128	0.44409	0.498439	1.3617	0.445411
BP1026B_I1697	hypothetical protein	636122	771951	662250	2072	675189	792321	705620	2175	0.886007	0.90358	1.04971	0.0699914
BP1026B_I1698	arginine/ornithine antiporter	416733	432278	430985	292	612810	599249	604656	414	0.194331	0.240916	1.41781	0.503662
BP1026B_I1699	arginine deiminase	736205	863519	820611	641	1052579	1112136	1104216	866	0.217297	0.26535	1.35101	0.434043
BP1026B_I1700	ornithine carbamoyltransferase	1011057	1400676	1337722	1236	1477792	1676328	1565742	1556	0.946832	0.955822	1.2589	0.332163
BP1026B_I1701	carbamate kinase	772519	457706	559724	635	1238525	1036887	1041371	1177	0.00401412	0.00742352	1.85354	0.890286
BP1026B_I1703	short-chain dehydrogenase	85163	55196	63126	85	133897	107701	112269	148	0.337406	0.390723	1.74118	0.800062
BP1026B_I1704	PduO protein	2339	1824	1521	4	2174	2471	2269	5	0.0401812	0.0586178	1.25	0.321928
BP1026B_I1702	LysR family transcriptional regulator	20632	13254	10451	14	27876	18897	21257	22	0.721217	0.760113	1.57143	0.652077
BP1026B_I1705	glutathione S-transferase	66598	74462	76921	103	64968	67686	64598	93	1.54891e-06	6.71945e-06	0.902913	-0.147342
BP1026B_I1707	putative extracellular ligand binding protein	5031	2595	3382	3	5375	3789	4054	3	0.0919214	0.123131	1	0
BP1026B_I1708	MarR family transcriptional regulator	13155	8178	8888	23	12273	9541	10901	25	0.000659693	0.00149449	1.08696	0.120294
BP1026B_I1709	major facilitator family transporter	3108	2768	2218	2	2976	2683	2376	2	0.000151544	0.000398422	1	0
BP1026B_I1710	fenI protein	163972	129098	143307	92	150269	145142	149270	94	0.000233057	0.000587607	1.02174	0.0310269
BP1026B_I1711	precorrin-4 C(11)-methyltransferase	24616	23541	21641	32	26856	21223	22777	32	0.00027367	0.000678818	1	0
BP1026B_I1712	cobalt-precorrin-6x reductase	6652	2081	2368	5	7526	3854	4920	7	0.650782	0.696886	1.4	0.485427
BP1026B_I1713	cobalt-precorrin-6A synthase	29614	13146	15617	17	33547	22624	25628	24	0.292947	0.346009	1.41176	0.4975
BP1026B_I1715	precorrin-6Y C5,15-methyltransferase	9575	8606	10180	7	11908	9068	10628	8	0.00177222	0.00356318	1.14286	0.192645
BP1026B_I1714	hypothetical protein	1581	452	790	5	1046	1160	795	6	0.0294442	0.044363	1.2	0.263034
BP1026B_I1716	precorrin-3B synthase	9371	3724	5100	4	13712	9101	10643	7	0.365206	0.418589	1.75	0.807355
BP1026B_I1717	precorrin-8X methylmutase	7723	5410	5947	10	7953	7344	7735	12	0.0307215	0.0460712	1.2	0.263034
BP1026B_I1718	precorrin-2 C(20)-methyltransferase	19458	12402	11346	19	20604	16136	16456	24	0.0399645	0.0583288	1.26316	0.337035
BP1026B_I1719	precorrin-3b C17-methyltransferase	26087	16951	17943	10	26823	22699	24098	13	0.0278483	0.0421758	1.3	0.378512
BP1026B_I1720	glycosyl hydrolase family protein	3161435	2106502	2524660	1907	3324519	3146084	3090745	2340	0.254172	0.305035	1.22706	0.295204
BP1026B_I1721	hypothetical protein	33687	45381	46490	164	39080	40893	37525	153	4.71811e-05	0.00014087	0.932927	-0.100164
BP1026B_I1722	carboxylesterase	60376	38965	41361	68	51390	45303	46103	69	0.000450953	0.00105553	1.01471	0.0210616
BP1026B_I1723	hypothetical protein	5227	983	1198	4	8274	3570	5119	9	0.00109011	0.00231805	2.25	1.16993
BP1026B_I1724	magnesium chelatase subunit ChII	25919	15429	15611	14	26753	23678	25702	19	0.157101	0.199049	1.35714	0.440573
BP1026B_I1725	cobaltochelatase subunit CobN	334060	237094	254655	71	381934	323086	328704	89	0.426688	0.480454	1.25352	0.325986
BP1026B_I1726	cobalamin biosynthesis protein CobW	168215	121329	120675	128	202631	160917	171763	167	0.339494	0.392924	1.30469	0.383704
BP1026B_I1727	high affinity nickel transporter	202844	170623	179938	173	274337	257553	261839	249	0.85431	0.87771	1.43931	0.525374
predicted RNA	-	30951	15904	19902	436	46388	44866	34168	819	0.101108	0.134119	1.87844	0.909535
BP1026B_I1728	cobalamin biosynthesis protein CbiG	1927	258	687	2	2337	1304	1789	4	0.0200949	0.0314607	2	1
BP1026B_I1729	cob(I)yrinic acid a,c-diamide adenosyltransferase	26301	19760	21603	37	28535	26886	25646	44	0.0215664	0.033495	1.18919	0.249978
BP1026B_I1730	cobyrinic acid A,C-diamide synthase	18967	6781	10144	7	20661	14903	15690	10	0.318441	0.371229	1.42857	0.514573
BP1026B_I1731	pyoverdine synthetase F	6414	8246	8465	9	8275	8135	8028	9	0.000869668	0.00190085	1	0
BP1026B_I1732	TonB-dependent siderophore receptor	8379	9214	9441	4	9031	9198	9328	4	0.000121808	0.000328082	1	0
BP1026B_I1733	l-ornithine 5-monooxygenase	1264	1046	1177	0	2055	1714	1440	1	0.907042	0.921802	#DIV/0!	#DIV/0!
BP1026B_I1734	pyoverdine synthetase D	4532	2292	2029	0	6243	3609	4766	0	0.487383	0.541029	#DIV/0!	#DIV/0!
BP1026B_I1735	siderophore malleobactin non-ribosomal peptide synthetase MbaJ	5315	2473	3696	0	6859	5550	4731	0	0.656751	0.702558	#DIV/0!	#DIV/0!
BP1026B_I1736	cyclic peptide ABC transporter ATP-binding protein	3220	3550	2928	1	3712	3648	3228	2	0.0167534	0.0267824	2	1
BP1026B_I1737	hypothetical protein	9478	8095	8144	14	8074	8648	9209	15	0.000115625	0.00031344	1.07143	0.0995357
BP1026B_I1738	iron compound ABC transporter substrate-binding protein	1031	632	588	0	1247	983	1264	1	0.349116	0.402797	#DIV/0!	#DIV/0!
BP1026B_I1739	ferric iron reductase protein FhuF	379	192	152	0	319	203	122	0	0.0216393	0.0335998	#DIV/0!	#DIV/0!
BP1026B_I1740	iron-hydroxamate transporter permease subunit	2193	1313	1404	0	3010	2277	2934	1	0.386358	0.440979	#DIV/0!	#DIV/0!
BP1026B_I1741	iron compound ABC transporter ATP-binding protein	1540	994	803	1	1687	1219	1140	1	0.160463	0.202776	1	0
BP1026B_I1742	SyrP-like protein	2024	1865	1731	1	2371	2017	2238	2	0.0200384	0.031386	2	1
BP1026B_I1743	mbtH-like protein	259	188	328	1	200	261	324	1	0.239281	0.2891	1	0
BP1026B_I1744	extracytoplasmic-function sigma-70 factor	4613	6117	5443	6	6031	5927	5438	7	0.00597007	0.0105822	1.16667	0.222392
BP1026B_I1745	short chain dehydrogenase	3221	2349	2034	3	3439	2486	1956	3	0.000579853	0.00132752	1	0
predicted RNA	-	5088	7347	6316	568	4236	5260	4485	423	5.48285e-08	3.3819e-07	0.744718	-0.425233
BP1026B_I1746	zinc-binding dehydrogenase family oxidoreductase	16393	22150	20590	18	14208	16412	15520	14	5.17587e-10	5.15368e-09	0.777778	-0.36257
BP1026B_I1747	ribose ABC transporter permease	1931	1271	921	1	1492	1243	1237	1	0.000435951	0.00102501	1	0
BP1026B_I1748	ribose ABC transporter ATP-binding protein	6457	5163	5594	3	5723	5029	4668	3	6.17656e-05	0.000179295	1	0
BP1026B_I1749	Xylose ABC transporter, periplasmicxylose-binding protein XylF	2256	1787	2306	2	2316	1857	2332	2	0.000234295	0.00059049	1	0
BP1026B_I1750	AraC family transcriptional regulator	20300	25740	25780	24	16566	18380	17258	17	1.04248e-11	1.46625e-10	0.708333	-0.4975
BP1026B_I1751	hypothetical protein	705	1006	1044	8	439	641	479	4	1.87697e-14	4.7669e-13	0.5	-1
BP1026B_I1752	hypothetical protein	1814217	2889661	2299022	16210	1262453	1736456	1649574	10760	0.000111266	0.000302284	0.663788	-0.591206
BP1026B_I1753	hypothetical protein	108524	138154	129014	176	90867	108617	101459	141	7.06897e-11	8.44641e-10	0.801136	-0.31988
BP1026B_I1754	asparagine synthase	125526	121708	131475	72	120683	119227	116672	68	1.45539e-06	6.35328e-06	0.944444	-0.0824622
BP1026B_I1755	ABC transporter membrane protein	196856	107299	135501	85	190015	162252	172120	101	0.0644361	0.0898439	1.18824	0.248821
BP1026B_I1756	hypothetical protein	47862	59957	60311	54	45744	46155	45195	44	6.29777e-09	4.81779e-08	0.814815	-0.295456
BP1026B_I1757	hypothetical protein	9679	5048	5220	8	11446	8437	9613	13	0.434335	0.488277	1.625	0.70044
BP1026B_I1758	Pi-fimbriae usher protein	40757	32486	31184	14	48345	43144	49100	19	0.393002	0.447479	1.35714	0.440573
BP1026B_I1759	type 1 fimbriae major subunit FimA	177125	178613	176931	346	212350	199320	203760	399	0.0252518	0.0385601	1.15318	0.205617
BP1026B_I1760	Outer membrane efflux protein	111307	59462	76790	53	130260	108193	111211	75	0.329852	0.382895	1.41509	0.500898
BP1026B_I1761	multidrug efflux protein	237756	203862	207553	70	265562	267920	257076	85	0.0713929	0.0984497	1.21429	0.280108
BP1026B_I1762	periplasmic multidrug efflux lipoprotein	38494	24928	26526	24	52988	34390	38880	35	0.553995	0.605121	1.45833	0.544321
BP1026B_I1763	Transcription repressor of multidrug effluxpump acrAB operon, TetR (AcrR) family	19282	14211	13226	23	20822	16425	16995	26	0.0120647	0.0199268	1.13043	0.176878
BP1026B_I1764	peptidase	36248	24200	24779	20	43235	30506	32065	24	0.0896495	0.120603	1.2	0.263034
BP1026B_I1765	amino acid transport system, membrane protein	3698	4331	5033	5	3036	3387	2767	4	1.56846e-11	2.08895e-10	0.8	-0.321928
BP1026B_I1766	binding-protein-dependent transport system inner membrane protein	807	423	568	0	644	956	384	0	0.077829	0.106227	#DIV/0!	#DIV/0!
BP1026B_I1767	extracellular solute-binding protein	4758	4691	5234	5	5171	5168	4788	6	0.00323487	0.00612516	1.2	0.263034
BP1026B_I1768	hypothetical protein	847	434	861	0	737	684	733	0	0.0101741	0.0171106	#DIV/0!	#DIV/0!
BP1026B_I1769	hypothetical protein	927	1217	945	2	766	862	678	1	7.12578e-08	4.27343e-07	0.5	-1
BP1026B_I1770	hypothetical protein	515	50	8	0	213	164	130	0	0.0142801	0.0231711	#DIV/0!	#DIV/0!
BP1026B_I1771	fimbriae membrane protein	495	640	655	0	585	620	486	0	0.00496049	0.0089649	#DIV/0!	#DIV/0!
BP1026B_I1772	hypothetical protein	776	837	676	0	786	800	760	0	0.0153612	0.0247524	#DIV/0!	#DIV/0!
BP1026B_I1773	type IV pilus protein	5017	5193	3709	2	5509	4387	5364	3	0.0119735	0.0197969	1.5	0.584963
BP1026B_I1774	fimbriae assembly protein	2712	2447	2897	2	2969	1992	2772	2	3.7793e-05	0.000116328	1	0
BP1026B_I1775	lipoprotein	1	18	5	0	30	42	36	0	1.2429e-09	1.11064e-08	#DIV/0!	#DIV/0!
BP1026B_I1776	RhcC2	2072	1889	1593	1	1639	1577	1630	1	1.34256e-06	5.88942e-06	1	0
BP1026B_I1777	CpaB family Flp pilus assembly protein	206	48	136	0	333	245	160	0	0.0115697	0.0192143	#DIV/0!	#DIV/0!
BP1026B_I1778	fimbriae assembly protein	441	345	279	0	342	364	607	0	0.723168	0.761785	#DIV/0!	#DIV/0!
BP1026B_I1779	fimbriae assembly protein	9752	8917	10602	50	6489	7994	8490	39	2.70023e-09	2.27975e-08	0.78	-0.358454
BP1026B_I1780	permease	974	436	362	0	999	770	567	0	0.707176	0.748458	#DIV/0!	#DIV/0!
BP1026B_I1781	ABC transporter ATP-binding protein	898	763	553	0	438	681	492	0	4.11852e-07	2.03911e-06	#DIV/0!	#DIV/0!
BP1026B_I1782	ABC transporter substrate binding protein	9000	6283	6355	6	11481	9235	10814	10	0.398009	0.452056	1.66667	0.736966
BP1026B_I1783	dicarboxylic acid transporter PcaT	76501	66634	74226	55	104611	106172	106907	81	0.508708	0.561324	1.47273	0.55849
BP1026B_I1784	SpoVR family protein	224121	352664	310972	175	183514	226257	208304	122	2.79067e-15	8.14227e-14	0.697143	-0.520474
BP1026B_I1785	hypothetical protein	151264	237602	208553	157	132833	158468	150033	116	2.14262e-14	5.37627e-13	0.738854	-0.43664
BP1026B_I1786	protein kinase	872429	1429515	1277894	620	766409	982462	882298	456	0.114748	0.150086	0.735484	-0.443234
BP1026B_I1788	methyl-accepting chemotaxis protein I	175502	143969	154365	83	201022	186248	182895	101	0.0842505	0.114123	1.21687	0.283172
BP1026B_I1789	ribokinase	45902	15738	23534	29	48882	43329	42022	45	0.770178	0.80348	1.55172	0.633872
BP1026B_I1790	ribose operon repressor RbsR	66975	63474	65091	63	75065	67569	71220	69	0.00277042	0.00532766	1.09524	0.131245
BP1026B_I1791	membrane protein component of ABC ribose transporter	29212	25393	26525	26	33660	33135	29819	31	0.0257864	0.0393094	1.19231	0.253757
BP1026B_I1792	ABC transporter ATP-binding protein	227330	148549	170510	115	229838	213476	221812	141	0.0820101	0.111485	1.22609	0.294061
BP1026B_I1793	ribose ABC transporter periplasmic ribose-binding protein	71361	63233	63224	68	57122	57591	58980	60	2.8646e-07	1.48387e-06	0.882353	-0.180572
BP1026B_I1794	transcriptional regulator CysB-like protein	15122	14462	15325	16	17324	18682	15112	18	0.00636926	0.0112043	1.125	0.169925
BP1026B_I1795	sulfate ABC transporter ATP-binding protein	8673	4841	5505	6	10018	8127	9451	8	0.347191	0.400871	1.33333	0.415037
BP1026B_I1796	sulfate transport system permease	4572	4402	4192	5	5305	4992	5220	6	0.0427913	0.061993	1.2	0.263034
BP1026B_I1797	sulfate ABC transporter, permease protein CysT	4976	5976	5600	6	6837	5709	6563	7	0.0201234	0.0314956	1.16667	0.222392
BP1026B_I1798	sulfate ABC transporter substrate-binding protein	22850	23221	24964	22	31307	33111	31312	30	0.203077	0.249638	1.36364	0.447459
BP1026B_I1800	LexA repressor	72521	45395	51467	79	84264	74075	78225	111	0.454933	0.509424	1.40506	0.490635
BP1026B_I1799	hypothetical protein	14480	11828	12905	39	13351	12731	13258	40	4.45915e-05	0.000134095	1.02564	0.0365259
BP1026B_I1801	hypothetical protein	34796	47941	45076	57	31747	40039	37587	49	6.58209e-07	3.10214e-06	0.859649	-0.21818
BP1026B_I1802	DNA binding protein	61849	86566	79834	154	59309	68243	66106	131	4.34831e-08	2.75525e-07	0.850649	-0.233364
BP1026B_I1803	nodulation ABC transporter NodI	19720	22658	20940	23	20183	21197	18999	21	4.31802e-05	0.000130288	0.913043	-0.131245
BP1026B_I1804	ABC transporter permease NodJ	25572	26338	28107	31	26837	29467	28352	33	0.000767609	0.0017045	1.06452	0.0901978
BP1026B_I1805	hypothetical protein	21215	20184	18728	47	20734	21114	21101	49	0.000942706	0.00204552	1.04255	0.060121
BP1026B_I1806	hypothetical protein	47882	35237	36805	37	56528	42996	46881	45	0.0837573	0.113577	1.21622	0.2824
BP1026B_I1807	aldo/keto reductase family oxidoreductase	45267	53538	46503	45	42913	47020	47000	43	2.44829e-05	7.88403e-05	0.955556	-0.0655883
BP1026B_I1808	thioesterase family protein	8531	6393	7184	16	8150	8075	7804	18	0.00243078	0.00474877	1.125	0.169925
BP1026B_I1809	transcriptional regulator	43154	37495	42085	85	40342	42315	43060	87	0.00116794	0.00246435	1.02353	0.0335526
BP1026B_I1810	sodium:dicarboxylate symporter family protein	40094	41558	40965	31	57505	55641	60634	44	0.716878	0.75643	1.41935	0.505235
BP1026B_I1811	tRNA-dihydrouridine synthase A	20083	20145	18591	20	25230	22276	22290	23	0.0201602	0.0315452	1.15	0.201634
BP1026B_I1812	His tRNA	2200	2475	2265	30	2191	2729	2393	32	0.000620677	0.00141325	1.06667	0.0931094
BP1026B_I1813	hypothetical protein	82405	93046	89812	346	74314	84773	74296	305	2.31326e-07	1.22871e-06	0.881503	-0.181963
BP1026B_I1814	hypothetical protein	103337	179023	157263	740	85908	111274	104760	508	1.90043e-17	8.76572e-16	0.686486	-0.542697
BP1026B_I1815	molybdenum-pterin-binding protein	966	1304	1087	5	855	711	760	3	5.09398e-10	5.09642e-09	0.6	-0.736966
BP1026B_I1816	aliphatic sulfonates ABC transporter ATP-binding protein	2462	504	1081	1	3384	1704	2165	2	0.216438	0.264559	2	1
BP1026B_I1817	aliphatic sulfonates ABC transporter permease	2233	1199	2012	2	2217	2099	2256	2	0.0383998	0.0562676	1	0
BP1026B_I1818	alkanesulfonate monooxygenase	6113	5877	6162	5	7757	7444	6321	6	0.0254581	0.0388467	1.2	0.263034
BP1026B_I1819	hypothetical protein	7714	6542	7196	15	7769	7676	6600	15	0.000829093	0.0018268	1	0
BP1026B_I1820	3-hydroxyisobutyryl-CoA hydrolase	58488	36487	39311	39	67858	52123	57230	51	0.303023	0.355521	1.30769	0.387023
BP1026B_I1821	SMR family multidrug efflux pump	5575	4438	4215	13	6453	5182	5920	17	0.0719325	0.0990849	1.30769	0.387023
BP1026B_I1822	hypothetical protein	9658	2816	4140	12	11048	8892	9040	21	0.701129	0.742811	1.75	0.807355
BP1026B_I1823	Met tRNA	757	1054	672	10	576	779	910	9	0.000577392	0.00132286	0.9	-0.152003
BP1026B_I1825	mutT/nudix family protein	34724	46836	43817	76	31808	36049	34620	62	3.68741e-08	2.35792e-07	0.815789	-0.293731
BP1026B_I1824	leucyl/phenylalanyl-tRNA--protein transferase	26952	22127	23283	31	28684	26659	28776	36	0.0100898	0.0169732	1.16129	0.215729
BP1026B_I1826	arginyl-tRNA-protein transferase	108627	170472	162782	177	102256	119272	111801	133	8.04983e-14	1.73528e-12	0.751412	-0.412323
BP1026B_I1827	dihydroorotate dehydrogenase 2	18011	15125	17340	17	21993	20305	21495	21	0.0669957	0.0928761	1.23529	0.304855
BP1026B_I1828	amino acid ABC transporter substrate-binding protein	74258	80385	80683	98	85296	85817	84132	107	0.00137304	0.00284635	1.09184	0.126757
BP1026B_I1829	amino acid ABC transporter permease	19144	21300	19500	28	20460	20649	21750	30	0.000987234	0.0021245	1.07143	0.0995357
BP1026B_I1830	Gfo/Idh/MocA family oxidoreductase	12560	4751	6270	7	13276	11697	11060	12	0.604565	0.653418	1.71429	0.777608
BP1026B_I1831	GntR family transcriptional regulator	29542	27429	30795	40	31999	38754	36968	50	0.0800389	0.108936	1.25	0.321928
BP1026B_I1832	ribose-5-phosphate isomerase A	112760	99657	104919	151	136088	142085	137868	199	0.182008	0.227031	1.31788	0.39822
BP1026B_I1833	N-acetylmuramoyl-L-alanine amidase domain-containing protein	25278	21417	24622	26	26407	28996	25361	29	0.00563039	0.0100339	1.11538	0.157541
BP1026B_I1834	RNA methyltransferase	51415	45418	48629	65	54981	53129	49784	70	0.00330434	0.00623401	1.07692	0.106915
BP1026B_I1835	ribonuclease R	525024	567755	557640	225	527071	562410	544951	223	0.528155	0.580129	0.991111	-0.0128813
BP1026B_I1836	Leu tRNA	1280	2811	1829	22	1584	2053	1725	20	2.06645e-06	8.72917e-06	0.909091	-0.137504
BP1026B_I1837	Leu tRNA	89374	141423	114386	1322	100128	128566	132268	1382	0.000208827	0.000533375	1.04539	0.0640354
BP1026B_I1838	methyl-accepting chemotaxis domain-containing protein	11590	13378	12248	7	13451	14082	13527	8	0.00117668	0.00248028	1.14286	0.192645
BP1026B_I1839	phosphoesterase family protein	5530	7069	6941	4	4943	5419	5809	3	2.53048e-06	1.04295e-05	0.75	-0.415037
BP1026B_I1840	hypothetical protein	3350	2715	2362	1	4209	3617	2771	2	0.214504	0.2624	2	1
BP1026B_I1841	sulfate permease family protein	33888	25924	29595	17	32566	25775	29665	17	6.93428e-05	0.000198262	1	0
BP1026B_I1842	hypothetical protein	41299	49596	47919	73	37786	41572	40938	63	1.04601e-06	4.71721e-06	0.863014	-0.212545
BP1026B_I1843	acetyltransferase	4021	3349	2487	5	4719	3829	3684	7	0.168837	0.212502	1.4	0.485427
BP1026B_I1844	major facilitator family transporter	44105	44791	45715	36	33251	35074	36525	28	1.83795e-09	1.58808e-08	0.777778	-0.36257
BP1026B_I1845	TetR family transcriptional regulator	152084	207314	183573	189	141001	157165	155094	157	1.29775e-09	1.15472e-08	0.830688	-0.267622
BP1026B_I1846	long-chain-fatty-acid--CoA ligase	28378	28324	27356	15	22325	22287	22620	12	6.51384e-09	4.97096e-08	0.8	-0.321928
BP1026B_I1847	hypothetical protein	22338	21490	19390	21	17997	19152	17995	19	9.82844e-07	4.46767e-06	0.904762	-0.14439
BP1026B_I1848	hypothetical protein	1663	2052	1962	18	1475	1595	1368	14	9.26137e-09	6.85101e-08	0.777778	-0.36257
BP1026B_I1849	hypothetical protein	11796	8422	10126	37	10988	10110	10792	38	0.000241867	0.00060738	1.02703	0.0384741
BP1026B_I1850	Hfq protein	60676	78804	72935	108	70041	72117	70028	108	0.000115237	0.000312529	1	0
BP1026B_I1851	hypothetical protein	189002	208542	217554	280	185343	218494	208363	278	0.000138245	0.000366806	0.992857	-0.0103419
BP1026B_I1852	sigma-54 dependent transcriptional regulator	124467	94148	100611	76	120111	111742	110160	81	0.00040617	0.000965482	1.06579	0.0919225
BP1026B_I1853	hypothetical protein	28247	28977	28584	15	26821	25167	24854	14	1.66927e-06	7.17213e-06	0.933333	-0.0995357
BP1026B_I1854	hypothetical protein	3439	2125	1971	6	4498	2602	3210	8	0.490358	0.543657	1.33333	0.415037
BP1026B_I1855	hypothetical protein	20772	17578	20826	21	21650	21780	20924	22	0.00270603	0.00521984	1.04762	0.0671142
BP1026B_I1856	hypothetical protein	17531	14672	15122	15	20073	16219	16788	17	0.00493292	0.00891765	1.13333	0.180572
BP1026B_I1857	Flp pilus assembly protein TadB	12546	10160	10334	10	11321	9680	10540	10	4.69531e-06	1.79377e-05	1	0
BP1026B_I1858	type II/IV secretion system protein	72863	59159	64272	48	66848	65405	62492	48	0.000102844	0.000282091	1	0
BP1026B_I1859	fimbriae assembly protein	15553	12969	11610	10	13450	10098	12269	9	2.27296e-07	1.21141e-06	0.9	-0.152003
BP1026B_I1860	type II/III secretion system protein	65399	49715	50989	41	62432	57209	57276	44	0.00162108	0.00329414	1.07317	0.10188
BP1026B_I1861	CpaB family Flp pilus assembly protein	10008	7736	8334	9	10909	9304	8340	10	0.00116541	0.00246148	1.11111	0.152003
BP1026B_I1862	hypothetical protein	8903	5972	5782	14	8800	9106	9237	19	0.0965247	0.128556	1.35714	0.440573
BP1026B_I1863	hypothetical protein	4025	4270	3563	11	4476	4691	5606	14	0.104491	0.138052	1.27273	0.347923
BP1026B_I1864	Flp pilus assembly protein, pilin Flp	52751	86992	70447	353	49969	64803	61126	296	1.79493e-08	1.24415e-07	0.838527	-0.254071
BP1026B_I1865	hypothetical protein	622	2028	1564	10	1084	1790	1564	10	0.00300283	0.0057272	1	0
BP1026B_I1866	hypothetical protein	486	1707	1181	9	1000	1725	1372	11	0.144707	0.185179	1.22222	0.289507
BP1026B_I1867	hypothetical protein	1906	680	905	0	2128	1472	1628	1	0.915951	0.929626	#DIV/0!	#DIV/0!
BP1026B_I1868	lipoprotein	1995	736	1225	1	2298	1573	2188	1	0.920266	0.932606	1	0
BP1026B_I1869	two-partner secretion family protein	15641	15573	14384	9	17618	16269	16746	10	0.00325633	0.00615826	1.11111	0.152003
BP1026B_I1870	hypothetical protein	60415	56337	66148	131	51772	62525	60537	126	2.13933e-05	6.97868e-05	0.961832	-0.0561431
BP1026B_I1871	hypothetical protein	7178	5989	6458	15	7833	6883	6050	16	0.00232427	0.00455345	1.06667	0.0931094
BP1026B_I1872	ATPase, AFG1 type	51720	47359	45435	43	51158	51623	54350	47	0.00353855	0.00662805	1.09302	0.128324
BP1026B_I1873	dihydrolipoamide dehydrogenase	906818	1065498	1028398	698	1033233	1081316	1049756	737	0.972174	0.977786	1.05587	0.0784376
BP1026B_I1874	dihydrolipoamide succinyltransferase	363785	406880	406649	309	403226	451441	423923	336	0.500011	0.552796	1.08738	0.120854
BP1026B_I1875	2-oxoglutarate dehydrogenase E1 component	1292741	1800810	1707489	558	1423423	1706452	1562709	545	0.139585	0.179026	0.976703	-0.0340089
BP1026B_I1876	GTP-binding protein TypA	90250	101027	97228	52	114190	123605	112337	63	0.0185927	0.0293561	1.21154	0.27684
BP1026B_I1877	MarR family transcriptional regulator	7039	6787	7756	14	7448	7469	6644	14	0.00039733	0.0009477	1	0
BP1026B_I1878	RND efflux system outer membrane lipoprotein	26547	17520	18815	14	31705	26297	28572	19	0.229974	0.278446	1.35714	0.440573
BP1026B_I1879	multidrug resistance protein	30916	30554	29756	24	38350	41261	38711	31	0.224501	0.272873	1.29167	0.369234
BP1026B_I1880	EmrB/QacA family drug resistance transporter	26015	28877	31126	18	31663	33897	32387	20	0.0110608	0.0184631	1.11111	0.152003
BP1026B_I1881	tRNA pseudouridine synthase B	44229	31555	33209	39	56369	45140	49764	55	0.563286	0.614307	1.41026	0.495957
BP1026B_I1882	ribosome-binding factor A	29422	49643	42580	97	31065	40077	36658	86	4.18542e-06	1.62671e-05	0.886598	-0.173648
BP1026B_I1883	translation initiation factor IF-2	702651	852578	796464	267	775510	826046	795438	272	0.960006	0.967564	1.01873	0.0267669
BP1026B_I1884	transcription elongation factor NusA	424174	559997	515012	338	451309	504507	490700	326	0.328194	0.381297	0.964497	-0.0521513
BP1026B_I1885	hypothetical protein	63934	108781	94632	192	66453	88926	78523	168	1.62218e-07	8.92453e-07	0.875	-0.192645
BP1026B_I1887	RNA pseudouridylate synthase family protein	111372	85568	90342	57	117919	100657	103304	64	0.00181793	0.00364108	1.12281	0.16711
BP1026B_I1888	segregation and condensation protein B	196716	186623	188238	139	229495	218321	208721	159	0.0192899	0.0303272	1.14388	0.193942
BP1026B_I1886	hypothetical protein	12990	21442	18311	183	12838	14957	14528	146	1.22864e-09	1.10104e-08	0.797814	-0.325875
BP1026B_I1889	OsmT protein	33081	37438	37117	39	34582	34958	35509	38	0.000243805	0.000611511	0.974359	-0.0374747
BP1026B_I1890	hypothetical protein	22122	30983	26635	66	21081	22827	20144	53	9.43756e-09	6.96376e-08	0.80303	-0.316474
BP1026B_I1891	hypothetical protein	29893	21542	22537	95	29324	24333	25154	101	0.00106134	0.0022661	1.06316	0.0883559
BP1026B_I1892	hypothetical protein	154007	238704	209851	631	128540	151772	147095	448	2.17732e-16	8.12995e-15	0.709984	-0.494141
predicted RNA	-	39612	60306	54240	626	42980	55891	51872	612	7.13526e-05	0.000203637	0.977636	-0.032631
BP1026B_I1893	hypothetical protein	610461	228858	332665	540	648041	533164	537315	792	0.103052	0.13638	1.46667	0.552541
BP1026B_I1894	hypothetical protein	4121964	6996606	6396454	20925	4086990	4941679	4623861	16311	0.000436043	0.00102501	0.779498	-0.359382
BP1026B_I1895	hypothetical protein	190098	292754	273616	977	194769	234022	218420	836	3.09262e-08	2.0082e-07	0.855681	-0.224856
BP1026B_I1896	lipoprotein	149989	232404	217715	687	186137	225179	221438	724	0.00134788	0.00279975	1.05386	0.0756796
BP1026B_I1897	hypothetical protein	385730	528634	495804	383	464973	519312	482998	398	0.578822	0.628953	1.03916	0.055424
BP1026B_I1898	hypothetical protein	1290	945	1329	2	1613	1243	1556	2	0.134256	0.172863	1	0
BP1026B_I1899	hypothetical protein	9574	11376	11113	8	8824	9350	8712	7	1.20449e-08	8.63514e-08	0.875	-0.192645
BP1026B_I1900	Pro tRNA	167	378	326	3	188	242	219	2	0.000418127	0.000989405	0.666667	-0.584963
BP1026B_I1901	hypothetical protein	2274	4159	3723	34	2121	2847	2524	25	7.79095e-12	1.13394e-10	0.735294	-0.443607
BP1026B_I1902	hypothetical protein	38302	64592	56294	44	34810	48847	47379	36	1.87621e-08	1.29271e-07	0.818182	-0.289507
BP1026B_I1903	hypothetical protein	26194	31226	29126	14	26964	26558	25376	13	3.61012e-06	1.42789e-05	0.928571	-0.106915
BP1026B_I1904	MerR family transcriptional regulator	87505	133403	114320	275	96223	110101	103636	255	6.65276e-07	3.13309e-06	0.927273	-0.108934
BP1026B_I1905	integration host factor subunit alpha	47018	50768	46313	121	48647	52141	49308	126	0.000959319	0.00207511	1.04132	0.0584167
BP1026B_I1906	phenylalanyl-tRNA synthetase subunit beta	155995	152929	154229	64	168808	167929	166604	69	0.00474229	0.00861274	1.07812	0.108524
BP1026B_I1907	phenylalanyl-tRNA synthetase subunit alpha	61262	80363	75035	70	64489	72306	69215	67	1.50204e-05	5.10971e-05	0.957143	-0.0631938
predicted RNA	-	25478	40630	35330	994	30392	39569	33253	1011	0.000908156	0.00197602	1.0171	0.0244652
BP1026B_I1908	50S ribosomal protein L20	712549	1162801	1057256	2715	870874	1045395	997652	2698	0.876643	0.896216	0.993738	-0.00906185
BP1026B_I1909	50S ribosomal protein L35	271132	476433	461345	2035	382732	517427	430411	2240	0.716922	0.75643	1.10074	0.13847
predicted RNA	-	14292	21332	19600	1314	22038	25120	23759	1688	0.0863276	0.116684	1.28463	0.36135
BP1026B_I1910	translation initiation factor IF-3	274194	455681	407899	1118	265186	337181	314794	901	1.8791e-05	6.23682e-05	0.805903	-0.311321
BP1026B_I1911	threonyl-tRNA synthetase	188746	269654	227426	119	216460	248281	235585	122	0.000416336	0.000986448	1.02521	0.0359196
BP1026B_I1912	Val tRNA	1067	2090	1480	20	942	1229	1532	16	3.90894e-07	1.94919e-06	0.8	-0.321928
BP1026B_I1913	GTP pyrophosphokinase	180584	157582	158884	74	200224	192532	195648	87	0.0540165	0.0765925	1.17568	0.23349
BP1026B_I1914	L-PSP family endoribonuclease	36970	46756	47568	123	51030	56690	52193	150	0.068979	0.0954146	1.21951	0.286304
BP1026B_I1915	alpha/beta fold family hydrolase	61911	44419	47701	56	62422	50796	55189	61	0.00374487	0.00697592	1.08929	0.123382
BP1026B_I1916	LysR family transcriptional regulator	19893	8523	11180	14	21781	16250	18445	20	0.369198	0.422702	1.42857	0.514573
BP1026B_I1917	hypothetical protein	1455	1882	2402	3	2099	1601	1468	3	2.59042e-06	1.06207e-05	1	0
BP1026B_I1918	polysaccharide deacetylase family protein	7940	9677	8810	8	9792	8648	8161	8	9.25066e-05	0.000256767	1	0
BP1026B_I1919	short chain dehydrogenase	1403	258	743	1	1503	1162	859	1	0.628402	0.676732	1	0
BP1026B_I1920	succinyl-CoA:3-ketoacid-coenzyme A transferase subunit B	614295	754222	707397	1077	526978	568758	584136	872	0.115249	0.150584	0.809656	-0.304618
BP1026B_I1921	3-oxoadipate CoA-succinyl transferase subunit alpha	211264	221754	202782	300	213272	208523	203726	295	8.97567e-05	0.000250403	0.983333	-0.0242475
BP1026B_I1922	LuxR family transcriptional regulator	56232	62630	63766	111	64114	65146	60338	115	0.000623925	0.00141962	1.03604	0.0510742
BP1026B_I1923	lipoprotein	12833	15293	14960	9	12701	14592	14543	9	1.81836e-05	6.05443e-05	1	0
BP1026B_I1924	hypothetical protein	773	1233	1087	5	503	772	653	3	1.80313e-12	3.02434e-11	0.6	-0.736966
BP1026B_I1925	hypothetical protein	57032	53150	53980	50	59258	54284	54001	51	0.000318694	0.000777885	1.02	0.0285692
BP1026B_I1926	thioesterase family protein	88616	95733	99781	219	80674	83683	78432	187	3.47996e-08	2.24125e-07	0.853881	-0.227893
BP1026B_I1927	short chain dehydrogenase	100306	124137	114060	125	89190	101246	97904	107	9.75165e-09	7.16301e-08	0.856	-0.224317
BP1026B_I1928	electron transfer flavoprotein-ubiquinone oxidoreductase	439763	534674	500320	281	442307	493416	472844	268	0.275293	0.327999	0.953737	-0.0683371
BP1026B_I1929	chorismate synthase	238788	161895	182308	175	281452	229729	224886	221	0.15198	0.193225	1.26286	0.336691
BP1026B_I1930	acyltransferase family protein	271366	212154	230743	123	268646	254754	268401	136	0.0050531	0.00909818	1.10569	0.144948
BP1026B_I1931	hypothetical protein	273887	399868	363824	743	248753	290253	284887	590	4.51002e-09	3.57214e-08	0.794078	-0.332647
BP1026B_I1932	hypothetical protein	64218	70808	65416	208	60269	58187	60888	186	9.11962e-07	4.17572e-06	0.894231	-0.161281
BP1026B_I1934	ribonuclease BN	98137	79246	72610	63	93045	84895	87873	67	0.000635382	0.00144411	1.06349	0.0888093
BP1026B_I1933	flavodoxin	12378	6034	7195	14	15008	10736	12222	20	0.441651	0.49588	1.42857	0.514573
BP1026B_I1935	hypothetical protein	16656	8771	10854	26	19326	14650	15238	36	0.153616	0.195067	1.38462	0.469485
BP1026B_I1936	oxidoreductase, FAD-binding protein	114986	118003	121727	83	118604	123680	112552	83	2.84488e-05	9.03593e-05	1	0
BP1026B_I1937	Ser/Thr protein phosphatase family protein	113243	102862	109089	108	112247	114264	111477	113	0.000122466	0.000329711	1.0463	0.0652915
BP1026B_I1938	hypothetical protein	2007	1526	1632	9	2052	1458	2118	10	0.00292603	0.00559773	1.11111	0.152003
BP1026B_I1939	transcriptional regulator	51819	45530	44020	50	55647	51885	52856	56	0.012343	0.0203543	1.12	0.163499
BP1026B_I1940	hypothetical protein	1212	2384	1735	15	1021	1834	2263	14	5.78648e-05	0.000169224	0.933333	-0.0995357
BP1026B_I1941	RND efflux system, outer membrane lipoprotein, NodT family protein	7555	6770	5835	3	8197	7211	6571	4	0.00402351	0.00743213	1.33333	0.415037
BP1026B_I1942	fusaric acid resistance protein	14222	11275	11484	5	13675	12637	13628	6	0.000554051	0.00127403	1.2	0.263034
BP1026B_I1943	hypothetical protein	5378	8823	6252	33	4312	5888	5767	26	1.99325e-07	1.07697e-06	0.787879	-0.343954
BP1026B_I1944	Fusaric acid resistance protein fusE	17045	15706	15913	18	16654	15548	15680	18	5.85761e-05	0.000170985	1	0
BP1026B_I1945	methyl-accepting chemotaxis protein	232414	160617	183849	114	242656	202256	205751	129	0.0115621	0.0192079	1.13158	0.178337
BP1026B_I1946	fosmidomycin resistance protein	16343	16393	16915	13	17653	16397	17713	13	0.000588829	0.00134611	1	0
BP1026B_I1947	5'-methylthioadenosine/S-adenosylhomocysteine nucleosidase	65395	67589	63575	83	71623	64585	63133	84	0.000237233	0.000596937	1.01205	0.017278
BP1026B_I1948	DNA helicase II	159103	174731	176646	71	158008	157780	152148	65	1.14279e-06	5.11322e-06	0.915493	-0.127379
BP1026B_I1949	valyl-tRNA synthetase	341909	394959	390522	131	355880	377374	369065	128	0.0225445	0.0349017	0.977099	-0.033423
BP1026B_I1950	UTP-glucose-1-phosphate uridylyltransferase	338484	456296	421291	459	316832	341032	336190	375	0.000232448	0.00058678	0.816993	-0.291604
BP1026B_I1951	lipoprotein	13529	6479	8196	15	16927	11505	10705	21	0.19624	0.242804	1.4	0.485427
BP1026B_I1952	sensor histidine kinase	164474	126813	126273	58	175760	151853	154965	67	0.0248615	0.0380289	1.15517	0.208108
BP1026B_I1953	LysM domain-containing protein	248861	193765	209568	172	256507	239403	234222	193	0.00920552	0.0156494	1.12209	0.166192
BP1026B_I1954	DNA-binding response regulator	196984	282215	255704	336	168110	196619	190947	254	1.43336e-12	2.44998e-11	0.755952	-0.403633
BP1026B_I1955	hypothetical protein	28701	17106	18395	55	27441	19651	22915	60	0.00261998	0.00506967	1.09091	0.125531
BP1026B_I1956	hypothetical protein	101388	141597	127439	534	94784	106011	107906	445	1.02315e-09	9.42466e-09	0.833333	-0.263034
BP1026B_I1957	homoserine dehydrogenase	10337	4746	4585	6	12915	8268	9551	9	0.72376	0.762281	1.5	0.584963
BP1026B_I1958	myo-inositol 2-dehydrogenase	18049	9698	9482	12	20719	15213	16004	16	0.247904	0.298198	1.33333	0.415037
BP1026B_I1959	SIS domain-containing protein	18031	22703	19184	22	19295	22499	22309	24	0.00174411	0.00351229	1.09091	0.125531
BP1026B_I1960	sugar ABC transporter periplasmic sugar-binding protein	9032	13171	11708	10	8812	10419	10232	8	4.62357e-08	2.90618e-07	0.8	-0.321928
BP1026B_I1961	permease protein of sugar ABC transporter	6129	6756	6667	5	6597	6805	6224	5	0.000709293	0.00159305	1	0
BP1026B_I1962	sugar ABC transporter ATP-binding protein	9218	13189	10888	13	8633	9086	8731	11	4.81105e-10	4.85205e-09	0.846154	-0.241008
BP1026B_I1963	iolC protein	11080	8761	8849	4	12633	10044	11291	5	0.00897272	0.0152868	1.25	0.321928
BP1026B_I1964	iolD protein	4319	4216	3599	2	3623	3539	3320	1	1.35804e-05	4.65264e-05	0.5	-1
BP1026B_I1965	hypothetical protein	7191	2989	4205	5	6692	5873	5798	6	0.109906	0.144416	1.2	0.263034
BP1026B_I1966	iolB protein	16047	15670	16119	19	14177	13659	14820	17	4.38201e-07	2.15257e-06	0.894737	-0.160465
BP1026B_I1967	Branched-chain amino acid transport ATP-bindingprotein LivF	9064	2069	3866	7	12369	6676	6631	12	0.826002	0.852783	1.71429	0.777608
BP1026B_I1968	ABC-transporter	75876	44467	51912	24	69178	58028	57839	26	0.00210428	0.00415753	1.08333	0.115477
BP1026B_I1969	branched amino acid transport system, membrane protein	12837	13074	12884	13	12663	10649	13056	12	2.25484e-06	9.41699e-06	0.923077	-0.115477
BP1026B_I1970	thioesterase family protein	31903	23323	24458	50	25740	23393	24873	46	8.5497e-06	3.08231e-05	0.92	-0.120294
BP1026B_I1971	alcohol dehydrogenase	132620	69254	82704	82	139657	95078	102512	97	0.00930975	0.0157923	1.18293	0.242361
BP1026B_I1972	hypothetical protein	44675	32297	33718	109	41989	39112	43476	123	0.0189018	0.0297692	1.12844	0.17433
BP1026B_I1973	MutT/NUDIX NTP pyrophosphatase	81466	59588	67464	125	78123	70590	71912	133	0.000886387	0.00193268	1.064	0.0894982
BP1026B_I1974	hypothetical protein	12004	13003	12673	18	10083	12060	11273	16	1.48003e-07	8.21612e-07	0.888889	-0.169925
BP1026B_I1975	hypothetical protein	43311	31793	32508	23	43077	37496	40898	26	0.0210726	0.0328011	1.13043	0.176878
BP1026B_I1976	major facilitator superfamily permease	9023	6064	6214	3	9296	7301	8082	4	0.0107916	0.0180666	1.33333	0.415037
BP1026B_I1977	hypothetical protein	4747	4672	4406	4	6123	6192	5302	6	0.112811	0.147892	1.5	0.584963
BP1026B_I1978	alanyl-tRNA synthetase	471126	386048	410797	161	543334	519752	501792	198	0.59697	0.646323	1.22981	0.29844
[truncated: 4,279 more rows]
